# Supplementary material for: Conserved Sequences from Dengue Virus Genomes Form Stable G-Quadruplexes
Source: ACS Infect Dis. 2024 Dec 12;11(1):88–94. doi: 10.1021/acsinfecdis.4c00615 (PMC11731295; doi:10.1021/acsinfecdis.4c00615)
Supplement: Supplementary file 2 — id4c00615_si_002.xlsx [file id4c00615_si_002.xlsx]

## Sheet: Accession Numbers
DENV1	DENV2	DENV3	DENV4
AB189120.1	AB122020.1	KU509280.1	AY947539.1
AB189121.1	AB122021.1	KM190937.1	EU854295.1
AB195673.1	AB122022.1	KU509278.1	EU854296.1
AB204803.1	AB189122.1	MG721064.1	EU854297.1
AF311956.1	AB189123.1	HQ891025.1	EU854299.1
AF311957.1	AB189124.1	JN093517.1	EU854300.1
AF311958.1	AB543624.1	KU509279.1	EU854301.1
AY835999.4	AF208496.1	KU509283.1	FJ024424.1
EU249490.1	AY858035.2	JF937630.1	FJ024476.1
EU249491.1	AY858036.2	JN000937.1	FJ182016.1
EU249492.1	DQ448231.2	GU131873.1	FJ182017.1
EU249493.1	EU056810.1	KF955449.1	FJ226067.1
EU249494.1	EU056811.1	HQ705615.1	FJ639736.1
EU249495.1	EU056812.1	KF955473.1	FJ639737.1
EU280167.1	EU359009.1	KF955476.1	FJ639738.1
EU359008.1	EU482444.1	JF937652.1	FJ639739.1
EU482476.1	EU482445.1	GU131933.1	FJ639742.1
EU482477.1	EU482446.1	KU509284.1	FJ639744.1
EU482478.1	EU482447.1	KU509285.1	FJ639745.1
EU482479.1	EU482448.1	KU509286.1	FJ639748.1
EU482480.1	EU482449.1	HM631856.1	FJ639764.1
EU482481.1	EU482450.1	GU131918.1	FJ639773.1
EU482482.1	EU482451.1	GU131865.1	FJ810417.1
EU482483.1	EU482463.1	KF955333.1	FJ850057.1
EU482484.1	EU482464.1	KF955451.1	FJ850058.1
EU482485.1	EU482465.1	GU131945.1	FJ850059.1
EU482486.1	EU482466.1	KF973483.1	FJ850095.1
EU482487.1	EU482467.1	GU131903.1	FJ882580.1
EU482488.1	EU482468.1	GU131909.1	FJ882581.1
EU482489.1	EU482469.1	KF955454.1	FJ882582.1
EU482490.1	EU482470.1	JF295012.1	FJ882583.1
EU482491.1	EU482471.1	GU131871.1	FJ882584.1
EU482492.1	EU482472.1	KF955453.1	FJ882585.1
EU482493.1	EU482473.1	GU131908.1	FJ882586.1
EU482494.1	EU482474.1	KF973477.1	FJ882587.1
EU482495.1	EU482475.1	GU131876.1	FJ882588.1
EU482496.1	EU482541.1	GU131854.1	FJ882589.1
EU482497.1	EU482542.1	GU131860.1	FJ882590.1
EU482498.1	EU482543.1	GU131868.1	FJ882591.1
EU482499.1	EU482544.1	JF920398.1	FJ882592.1
EU482500.1	EU482545.1	GU131912.1	FJ882595.1
EU482501.1	EU482546.1	GU131915.1	FJ882596.1
EU482502.1	EU482547.1	GU131911.1	FJ882597.1
EU482503.1	EU482548.1	KF955463.1	FJ882598.1
EU482504.1	EU482549.1	KF955464.1	FJ882599.1
EU482505.1	EU482550.1	KF955471.1	FJ882600.1
EU482506.1	EU482551.1	KF955477.1	FJ882601.1
EU482507.1	EU482552.1	KF955486.1	GQ199876.1
EU482508.1	EU482553.1	HM181933.1	GQ199878.1
EU482509.1	EU482554.1	HM181934.1	GQ199879.1
EU482510.1	EU482556.1	HM181935.1	GQ199880.1
EU482511.1	EU482557.1	GU131954.1	GQ199881.1
EU482512.1	EU482560.1	GU131845.1	GQ199882.1
EU482513.1	EU482561.1	GU131847.1	GQ199883.1
EU482514.1	EU482562.1	GU131848.1	GQ199884.1
EU482515.1	EU482565.1	GU131849.1	GQ199885.1
EU482516.1	EU482568.1	GU131850.1	GQ252675.1
EU482517.1	EU482569.1	GU131851.1	GQ398256.1
EU482518.1	EU482570.1	GU131852.1	GQ868579.1
EU482519.1	EU482571.1	GU131853.1	GQ868580.1
EU482520.1	EU482572.1	GU131858.1	GQ868581.1
EU482521.1	EU482573.1	GU131859.1	GQ868582.1
EU482522.1	EU482574.1	GU131862.1	GQ868583.1
EU482523.1	EU482575.1	GU131867.1	GQ868584.1
EU482524.1	EU482576.1	GU131869.1	GQ868585.1
EU482525.1	EU482577.1	GU131870.1	GQ868594.1
EU482526.1	EU482578.1	GU131874.1	GQ868642.1
EU482527.1	EU482579.1	GU131875.1	GQ868643.1
EU482528.1	EU482580.1	GU131907.1	GQ868644.1
EU482529.1	EU482581.1	GU131861.1	GQ868645.1
EU482530.1	EU482582.1	GU131866.1	GU289913.1
EU482531.1	EU482583.1	JF937627.1	HQ332172.1
EU482532.1	EU482584.1	HM756275.1	HQ332173.1
EU482533.1	EU482585.1	KF921916.1	HQ332174.1
EU482534.1	EU482586.1	HM631861.1	HQ332175.1
EU482535.1	EU482587.1	JF920403.1	HQ332176.1
EU482536.1	EU482588.1	HM181977.1	JF262781.1
EU482537.1	EU482589.1	JN000936.1	JF262782.1
EU482538.1	EU482590.1	HM756274.1	JF262783.1
EU482539.1	EU482593.1	JF937643.1	JF741967.1
EU482540.1	EU482594.1	HQ166032.1	JN559740.2
EU482567.1	EU482597.1	HQ166034.1	JN559741.2
EU482591.1	EU482598.1	HM631860.1	JN638570.1
EU482592.1	EU482599.1	HM181973.1	JN638571.1
EU482609.1	EU482600.1	JN183884.1	JN638572.1
EU482610.1	EU482601.1	HQ541785.1	JN819406.1
EU482611.1	EU482602.1	HQ541795.1	JN819409.1
EU482615.1	EU482603.1	HQ541796.1	JN983813.1
EU482616.1	EU482604.1	HQ166031.1	JQ513330.1
EU482617.1	EU482605.1	HQ166033.1	JQ513331.1
EU482618.1	EU482606.1	HM631857.1	JQ513332.1
EU482619.1	EU482607.1	HM631858.1	JQ513333.1
EU482706.1	EU482608.1	HM631859.1	JQ513334.1
EU482707.1	EU482620.1	HM631862.1	JQ513335.1
EU482708.1	EU482621.1	HM631864.1	JQ513336.1
EU482709.1	EU482622.1	HM631869.1	JQ513337.1
EU482710.1	EU482623.1	HM756276.1	JQ513338.1
EU482711.1	EU482624.1	HM756279.1	JQ513339.1
EU482712.1	EU482625.1	HM756282.1	JQ513340.1
EU482713.1	EU482626.1	HM181972.1	JQ513341.1
EU482714.1	EU482627.1	HM181975.1	JQ513342.1
EU482715.1	EU482628.1	HM181976.1	JQ513343.1
EU482716.1	EU482629.1	HQ166030.1	JQ513344.1
EU482717.1	EU482630.1	HM631863.1	JQ513345.1
EU482718.1	EU482631.1	HM756277.1	JQ822247.1
EU482789.1	EU482632.1	HM756280.1	JQ922558.1
EU482790.1	EU482633.1	HM756281.1	JQ922559.1
EU482791.1	EU482634.1	HM181974.1	JQ922560.1
EU482792.1	EU482635.1	HM756278.1	JX024757.1
EU482793.1	EU482636.1	HQ541797.1	JX024758.1
EU482794.1	EU482637.1	HM181978.1	KC333651.1
EU482795.1	EU482638.1	KU509282.1	KC762694.1
EU482796.1	EU482639.1	KF973479.1	KC762695.1
EU482797.1	EU482640.1	KF973480.1	KC762696.1
EU482798.1	EU482641.1	KF973487.1	KC762697.1
EU482799.1	EU482642.1	KF973486.1	KC762698.1
EU482800.1	EU482643.1	KF973484.1	KC762699.1
EU482801.1	EU482644.1	JN093514.1	KF041260.1
EU482802.1	EU482645.1	JF937632.1	KF955510.1
EU482803.1	EU482646.1	JF937631.1	KJ160504.1
EU482804.1	EU482647.1	HQ671178.1	KJ579240.1
EU482805.1	EU482648.1	KF973478.1	KJ579241.1
EU482806.1	EU482649.1	KF973482.1	KJ579242.1
EU482807.1	EU482650.1	GU131953.1	KJ579243.1
EU482808.1	EU482651.1	KY794788.1	KJ579244.1
EU482809.1	EU482652.1	GU131844.1	KJ579245.1
EU482810.1	EU482653.1	KF955466.1	KJ579246.1
EU482811.1	EU482654.1	KX855927.1	KJ579247.1
EU482812.1	EU482655.1	KF973485.1	KJ579248.1
EU482813.1	EU482656.1	JF920395.1	KJ596658.1
EU482814.1	EU482657.1	GU131872.1	KJ596659.1
EU482815.1	EU482658.1	KF955465.1	KJ596660.1
EU482816.1	EU482659.1	GU131950.1	KJ596661.1
EU482817.1	EU482660.1	GU131846.1	KJ596662.1
EU482818.1	EU482661.1	GU131855.1	KJ596663.1
EU482819.1	EU482662.1	GU131856.1	KJ596664.1
EU482820.1	EU482663.1	GU131857.1	KJ596665.1
EU482821.1	EU482664.1	GU131877.1	KJ596666.1
EU482822.1	EU482665.1	GU131917.1	KJ596667.1
EU482823.1	EU482666.1	KY794787.1	KJ596668.1
EU482824.1	EU482667.1	GU131914.1	KJ596669.1
EU482825.1	EU482668.1	GU131910.1	KJ596670.1
EU482826.1	EU482669.1	FJ461337.1	KJ596671.1
EU482827.1	EU482670.1	GU131906.1	KJ596672.1
EU482828.1	EU482671.1	GU131916.1	KJ596673.1
EU596501.1	EU482672.1	FJ639805.1	KJ596674.1
EU596502.1	EU482673.1	FJ024470.1	KM190936.1
EU596503.1	EU482674.1	MF370226.1	KP188557.1
EU596504.1	EU482675.1	HQ541806.1	KP188558.1
EU660390.1	EU482676.1	FJ639757.1	KP188559.1
EU660391.1	EU482677.1	FJ639767.1	KP188560.1
EU660392.1	EU482678.1	FJ687448.1	KP188561.1
EU660393.1	EU482679.1	FJ639775.1	KP188562.1
EU660394.1	EU482680.1	FJ744739.1	KP188563.1
EU660395.1	EU482681.1	GU131946.1	KP188564.1
EU660396.1	EU482682.1	GU131940.1	KP188565.1
EU660397.1	EU482683.1	FJ639751.1	KP188566.1
EU660401.1	EU482684.1	GU131942.1	KP723482.1
EU660402.1	EU482685.1	FJ639779.1	KP792537.2
EU660403.1	EU482686.1	KY794789.1	KT276273.1
EU660412.1	EU482687.1	KY794790.1	KT794007.1
EU660418.1	EU482688.1	KJ830751.1	KU509287.1
EU660419.1	EU482689.1	FJ639755.1	KU509288.1
EU677139.1	EU482690.1	FJ639827.1	KU513441.1
EU677140.1	EU482691.1	KF955457.1	KU523871.1
EU677150.1	EU482692.1	FJ639792.1	KU523872.1
EU677151.1	EU482693.1	EU482460.1	KX224312.2
EU677152.1	EU482694.1	KF955459.1	KX845005.1
EU677153.1	EU482695.1	GU131935.1	KY474335.1
EU677154.1	EU482696.1	GQ199871.1	KY670635.1
EU677155.1	EU482697.1	FJ873813.1	KY672956.1
EU677156.1	EU482698.1	FJ547066.1	KY672957.1
EU677157.1	EU482699.1	KF955479.1	KY672958.1
EU677158.1	EU482700.1	KF955487.1	KY672959.1
EU677159.1	EU482701.1	GU131951.1	KY672960.1
EU677160.1	EU482702.1	GU131952.1	KY921909.1
EU677161.1	EU482703.1	GU131878.1	KY921910.1
EU677162.1	EU482704.1	GU131904.1	LC069810.1
EU677163.1	EU482705.1	GU131905.1	MG272272.1
EU677164.1	EU482719.1	GU131941.1	MG272273.1
EU677165.1	EU482720.1	FJ873812.1	MG272274.1
EU677166.1	EU482721.1	FJ432728.1	MG601754.1
EU677167.1	EU482722.1	FJ432731.1	MH382789.1
EU677168.1	EU482723.1	FJ432741.1	MH823210.1
EU677169.1	EU482724.1	FJ461322.1	MH888334.1
EU677170.1	EU482725.1	FJ461326.1	MH891769.1
EU677171.1	EU482726.1	FJ461329.1	MK514144.1
EU677172.1	EU482727.1	FJ461334.1	MN018390.1
EU677173.1	EU482728.1	FJ461338.1	MN018391.1
EU677174.1	EU482729.1	FJ547061.1	MN018392.1
EU677175.1	EU482730.1	FJ547062.1	MN018393.1
EU677176.1	EU482731.1	FJ562100.1	MN018394.1
EU677177.1	EU482732.1	FJ562102.1	MN018395.1
EU677178.1	EU482733.1	FJ639777.1	MN018396.1
EU687247.1	EU482734.1	FJ410229.1	MN018397.1
EU687251.1	EU482735.1	KF955472.1	MN018398.1
EU726777.1	EU482736.1	FJ898476.1	MT076955.1
EU726778.1	EU482737.1	KF955458.1	MW793459.1
EU726779.1	EU482738.1	KF955460.1	MW793460.1
EU726780.1	EU482739.1	KF955468.1	MZ215848.1
EU726781.1	EU482740.1	EU854298.1	MZ285058.1
EU726782.1	EU482741.1	LC379197.1	OK605767.1
EU863650.1	EU482742.1	GQ252678.1	OK605768.1
FJ024423.1	EU482743.1	KF955507.1	OK605769.1
FJ024425.1	EU482744.1	KY794786.1	OK605770.1
FJ024426.1	EU482745.1	FJ639712.1	OK605771.1
FJ024427.1	EU482746.1	KF973481.1	OL314735.1
FJ024428.1	EU482747.1	JF937639.1	OL314736.1
FJ024429.1	EU482748.1	GU131939.1	OL314737.1
FJ024430.1	EU482749.1	GQ868573.1	OL314738.1
FJ024431.1	EU482750.1	FJ882571.1	OL314739.1
FJ024432.1	EU482751.1	FJ562103.1	OL314740.1
FJ024433.1	EU482752.1	KF955456.1	OL314741.1
FJ024434.1	EU482753.1	GQ199889.1	OL314742.1
FJ024435.1	EU482754.1	FJ850109.1	OL314743.1
FJ024436.1	EU482755.1	FJ744735.1	OL314744.1
FJ024437.1	EU482756.1	FJ410176.1	OL314745.1
FJ024438.1	EU482757.1	FJ024467.1	OL314746.1
FJ024439.1	EU482758.1	EU687226.1	OL314747.1
FJ024440.1	EU482759.1	EU687234.1	ON123668.1
FJ024441.1	EU482760.1	GQ868577.1	ON799402.1
FJ024442.1	EU482761.1	GQ199886.1	ON799403.1
FJ024443.1	EU482762.1	GU131938.1	OP410999.1
FJ024444.1	EU482763.1	FJ639749.1	OP411000.1
FJ024445.1	EU482766.1	FJ639753.1	OP411001.1
FJ024446.1	EU482769.1	FJ639769.1	OP411002.1
FJ024447.1	EU482770.1	FJ639771.1
FJ024448.1	EU482771.1	FJ639774.1
FJ024449.1	EU482772.1	FJ639791.1
FJ024450.1	EU482773.1	FJ639795.1
FJ024451.1	EU482774.1	FJ410178.1
FJ024453.1	EU482775.1	JN368477.1
FJ024455.1	EU482776.1	GU131913.1
FJ024456.1	EU482777.1	FJ850055.1
FJ024457.1	EU482778.1	FJ850092.1
FJ024459.1	EU482779.1	FJ850096.1
FJ024460.1	EU482780.1	FJ744700.1
FJ024462.1	EU482781.1	FJ744732.1
FJ024463.1	EU482782.1	FJ744740.1
FJ024464.1	EU482783.1	FJ432722.1
FJ024472.1	EU482784.1	FJ432743.1
FJ024478.1	EU482785.1	FJ547069.1
FJ024479.1	EU482786.1	FJ547070.1
FJ024480.1	EU482787.1	FJ547071.1
FJ024481.1	EU482788.1	FJ547073.1
FJ024482.1	EU529693.1	FJ547074.1
FJ024483.1	EU529694.1	FJ547075.1
FJ024484.1	EU529695.1	FJ547076.1
FJ024485.1	EU529700.1	FJ547077.1
FJ182002.1	EU529701.1	FJ547078.1
FJ182003.1	EU529706.1	FJ547079.1
FJ182018.1	EU569692.1	FJ547080.1
FJ182019.1	EU569693.1	FJ547081.1
FJ182020.1	EU569694.1	FJ547082.1
FJ182021.1	EU569695.1	FJ547084.1
FJ182022.1	EU569696.1	FJ547085.1
FJ182023.1	EU569697.1	FJ562097.1
FJ182024.1	EU569698.1	FJ562107.1
FJ182025.1	EU569699.1	FJ639713.1
FJ182026.1	EU569700.1	FJ639715.1
FJ182027.1	EU569701.1	FJ639716.1
FJ182028.1	EU569702.1	FJ639719.1
FJ182029.1	EU569703.1	FJ639720.1
FJ182030.1	EU569704.1	FJ639721.1
FJ182031.1	EU569705.1	FJ639722.1
FJ182032.1	EU569706.1	FJ639723.1
FJ182033.1	EU569707.1	FJ639724.1
FJ182034.1	EU569708.1	FJ639725.1
FJ182035.1	EU569709.1	FJ639726.1
FJ182036.1	EU569710.1	FJ639727.1
FJ205872.1	EU569711.1	FJ639728.1
FJ205873.1	EU569712.1	FJ639729.1
FJ205874.1	EU569713.1	FJ639730.1
FJ205875.1	EU569714.1	FJ639731.1
FJ205876.1	EU569715.1	FJ639746.1
FJ205881.1	EU569716.1	FJ639747.1
FJ205882.1	EU569717.1	FJ639750.1
FJ205883.1	EU569718.1	FJ639752.1
FJ205884.1	EU569719.1	FJ639754.1
FJ373296.1	EU569720.1	FJ639756.1
FJ373297.1	EU569721.1	FJ639758.1
FJ373298.1	EU596483.1	FJ639759.1
FJ373305.1	EU596484.1	FJ639761.1
FJ384655.1	EU596485.1	FJ639763.1
FJ390374.1	EU596486.1	FJ639765.1
FJ390378.1	EU596487.1	FJ639766.1
FJ390379.1	EU596488.1	FJ639768.1
FJ390380.1	EU596489.1	FJ639770.1
FJ390381.1	EU596490.1	FJ639772.1
FJ390382.1	EU596491.1	FJ639776.1
FJ390383.1	EU596495.1	FJ639781.1
FJ390386.1	EU596496.1	FJ639784.1
FJ390388.1	EU596497.1	FJ639785.1
FJ410173.1	EU596498.1	FJ639787.1
FJ410174.1	EU596499.1	FJ639793.1
FJ410175.1	EU596500.1	FJ639798.1
FJ410179.1	EU621672.1	FJ639800.1
FJ410180.1	EU660398.1	FJ639801.1
FJ410181.1	EU660399.1	FJ639803.1
FJ410182.1	EU660400.1	FJ639804.1
FJ410183.1	EU660404.1	FJ639807.1
FJ410184.1	EU660405.1	FJ639810.1
FJ410185.1	EU660406.1	FJ639816.1
FJ410186.1	EU660413.1	FJ639825.1
FJ410187.1	EU660414.1	FJ478456.1
FJ410188.1	EU660415.1	FJ373303.1
FJ410189.1	EU660416.1	FJ373306.1
FJ410190.1	EU660417.1	FJ390371.1
FJ410191.1	EU677137.1	FJ390373.1
FJ410192.1	EU677138.1	FJ410177.1
FJ410194.1	EU677141.1	FJ182004.1
FJ410196.1	EU677142.1	FJ182006.1
FJ410197.1	EU677143.1	FJ182007.1
FJ410198.1	EU677144.1	FJ182008.1
FJ410199.1	EU677145.1	FJ182009.1
FJ410201.1	EU677146.1	FJ182010.1
FJ410203.1	EU677147.1	FJ182013.1
FJ410204.1	EU677148.1	FJ182015.1
FJ410205.1	EU677149.1	FJ182037.1
FJ410206.1	EU687199.1	FJ182038.1
FJ410207.1	EU687212.1	FJ182039.1
FJ410209.1	EU687213.1	FJ182041.1
FJ410210.1	EU687214.1	FJ205870.1
FJ410211.1	EU687215.1	EU854291.1
FJ410212.1	EU687216.1	EU854292.1
FJ410213.1	EU687217.1	FJ024465.1
FJ410214.1	EU687220.1	FJ024468.1
FJ410216.1	EU687222.1	FJ024469.1
FJ410218.1	EU687223.1	EU726768.1
FJ410220.1	EU687224.1	EU726769.1
FJ410222.1	EU687225.1	EU726771.1
FJ410225.1	EU687227.1	EU726772.1
FJ410226.1	EU687228.1	EU726774.1
FJ410227.1	EU687229.1	EU781136.1
FJ410230.1	EU687230.1	EU781137.1
FJ410231.1	EU687231.1	EU687218.1
FJ410232.1	EU687232.1	EU687221.1
FJ410234.1	EU687235.1	EU687239.1
FJ410235.1	EU687236.1	EU596492.1
FJ410236.1	EU687237.1	EU596493.1
FJ410238.1	EU687238.1	EU596494.1
FJ410239.1	EU687240.1	EU569688.1
FJ410240.1	EU687241.1	EU569689.1
FJ410242.1	EU687242.1	EU569690.1
FJ410243.1	EU687243.1	EU529685.1
FJ410244.1	EU687244.1	EU529686.1
FJ410245.1	EU687245.1	EU529687.1
FJ410246.1	EU687246.1	EU529688.1
FJ410247.1	EU687248.1	EU529689.1
FJ410248.1	EU687249.1	EU529690.1
FJ410249.1	EU687250.1	EU529691.1
FJ410250.1	EU726767.1	EU529692.1
FJ410251.1	EU726770.1	EU529697.1
FJ410252.1	EU726775.1	EU529698.1
FJ410253.1	EU726776.1	EU529699.1
FJ410254.1	EU781135.1	EU529705.1
FJ410255.1	EU854293.1	EU482456.1
FJ410256.1	EU854294.1	EU482555.1
FJ410257.1	FJ024452.1	EU482558.1
FJ410258.1	FJ024454.1	EU482559.1
FJ410260.1	FJ024458.1	EU482563.1
FJ410261.1	FJ024461.1	EU482564.1
FJ410262.1	FJ024473.1	EU482566.1
FJ410263.1	FJ024474.1	EU482613.1
FJ410264.1	FJ024475.1	EU482614.1
FJ410265.1	FJ024477.1	GU131943.1
FJ410266.1	FJ182012.1	FJ810416.1
FJ410267.1	FJ182014.1	FJ850056.1
FJ410268.1	FJ205877.1	FJ744726.1
FJ410269.1	FJ205878.1	FJ547072.1
FJ410270.1	FJ205879.1	FJ547083.1
FJ410272.1	FJ205880.1	FJ639714.1
FJ410273.1	FJ205885.1	FJ639760.1
FJ410274.1	FJ226066.1	FJ639778.1
FJ410275.1	FJ373299.1	FJ639780.1
FJ410276.1	FJ373300.1	FJ639817.1
FJ410277.1	FJ373301.1	FJ024471.1
FJ410278.1	FJ390384.1	EU529683.1
FJ410279.1	FJ390385.1	EU529702.1
FJ410280.1	FJ390387.1	EU529703.1
FJ410281.1	FJ390389.1	EU529704.1
FJ410282.1	FJ390390.1	EU482461.1
FJ410283.1	FJ390391.1	EU482612.1
FJ410284.1	FJ410193.1	FJ850098.1
FJ410285.1	FJ410195.1	FJ639789.1
FJ410286.1	FJ410200.1	FJ390375.1
FJ410287.1	FJ410202.1	FJ390377.1
FJ410289.1	FJ410208.1	FJ182005.1
FJ410290.1	FJ410215.1	FJ182011.1
FJ432719.1	FJ410217.1	FJ024466.1
FJ432720.1	FJ410219.1	EU726773.1
FJ432721.1	FJ410221.1	MN253125.1
FJ432723.1	FJ410223.1	FJ882574.1
FJ432725.1	FJ410224.1	FJ744738.1
FJ432727.1	FJ410228.1	FJ562099.1
FJ432729.1	FJ410233.1	FJ639762.1
FJ432730.1	FJ410237.1	FJ205871.1
FJ432732.1	FJ410241.1	EU569691.1
FJ432733.1	FJ410259.1	EU529696.1
FJ432734.1	FJ410288.1	KY670634.1
FJ432735.1	FJ410291.1	JQ922556.1
FJ432736.1	FJ432724.1	GQ868572.1
FJ432737.1	FJ432726.1	GQ199860.1
FJ432738.1	FJ461305.1	GQ199861.1
FJ432739.1	FJ461309.1	GQ199862.1
FJ432740.1	FJ461311.1	GQ199863.1
FJ432742.1	FJ461314.1	GQ199864.1
FJ432744.1	FJ461321.1	GQ199865.1
FJ432745.1	FJ478455.1	GQ199870.1
FJ432746.1	FJ478459.1	FJ898475.1
FJ432747.1	FJ547064.1	FJ850048.1
FJ432748.1	FJ547067.1	FJ850049.1
FJ432749.1	FJ547090.1	FJ850052.1
FJ461303.1	FJ562098.1	FJ850086.1
FJ461306.1	FJ639697.1	FJ850089.1
FJ461307.1	FJ639698.1	FJ373302.1
FJ461308.1	FJ639699.1	FJ177308.1
FJ461310.1	FJ639700.1	FJ182040.1
FJ461312.1	FJ639701.1	KF955505.1
FJ461313.1	FJ639702.1	FJ639799.1
FJ461315.1	FJ639703.1	FJ373304.1
FJ461316.1	FJ639704.1	EU660408.1
FJ461317.1	FJ639705.1	EU660410.1
FJ461318.1	FJ639706.1	EU687196.1
FJ461319.1	FJ639707.1	EU687233.1
FJ461320.1	FJ639708.1	EU482453.1
FJ461323.1	FJ639709.1	EU482455.1
FJ461324.1	FJ639710.1	EU482458.1
FJ461325.1	FJ639711.1	EU482459.1
FJ461327.1	FJ639717.1	EU482462.1
FJ461328.1	FJ639718.1	JQ922554.1
FJ461330.1	FJ639732.1	FJ639782.1
FJ461331.1	FJ639733.1	FJ639786.1
FJ461332.1	FJ639734.1	FJ639790.1
FJ461333.1	FJ639783.1	FJ639826.1
FJ461335.1	FJ639788.1	GQ868547.1
FJ461336.1	FJ639809.1	FJ390372.1
FJ461339.1	FJ639822.1	EU687219.1
FJ461340.1	FJ639828.1	GU131944.1
FJ461341.1	FJ639829.1	JQ922557.1
FJ478457.1	FJ639830.1	GU131937.1
FJ478458.1	FJ639831.1	MH888332.1
FJ547060.1	FJ639832.1	GU131934.1
FJ547063.1	FJ639833.1	GQ868578.1
FJ547065.1	FJ639834.1	GQ868628.1
FJ547068.1	FJ639835.1	EU687197.1
FJ547086.1	FJ639836.1	GU131936.1
FJ547087.1	FJ639837.1	GQ868629.1
FJ547088.1	FJ687434.1	FJ898463.1
FJ547089.1	FJ687435.1	FJ882577.1
FJ562101.1	FJ687436.1	FJ898446.1
FJ562104.1	FJ687437.1	FJ744737.1
FJ562105.1	FJ687438.1	GQ868617.1
FJ562106.1	FJ687439.1	FJ850094.1
FJ639669.1	FJ687440.1	EU529684.1
FJ639670.1	FJ687441.1	LC379193.1
FJ639671.1	FJ687442.1	LC379194.1
FJ639672.1	FJ687443.1	LC379195.1
FJ639673.1	FJ687444.1	LC379196.1
FJ639674.1	FJ687445.1	KT726340.1
FJ639675.1	FJ687446.1	KT726341.1
FJ639676.1	FJ687447.1	KT726342.1
FJ639677.1	FJ744703.1	KT726343.1
FJ639678.1	FJ744704.1	KT726344.1
FJ639679.1	FJ744705.1	KT726345.1
FJ639680.1	FJ744706.1	KT726346.1
FJ639681.1	FJ744707.1	KT726347.1
FJ639682.1	FJ744708.1	KT726348.1
FJ639683.1	FJ744709.1	KT726349.1
FJ639684.1	FJ744710.1	KT726350.1
FJ639685.1	FJ744711.1	KT726351.1
FJ639686.1	FJ744712.1	KT726352.1
FJ639687.1	FJ744713.1	KT726353.1
FJ639688.1	FJ744714.1	KT726354.1
FJ639689.1	FJ744715.1	KT726355.1
FJ639690.1	FJ744716.1	KT726356.1
FJ639691.1	FJ744717.1	KT726357.1
FJ639692.1	FJ744718.1	KT726358.1
FJ639693.1	FJ744719.1	KT726359.1
FJ639694.1	FJ744720.1	KT726360.1
FJ639695.1	FJ744721.1	KT726361.1
FJ639696.1	FJ744722.1	KF955474.1
FJ639735.1	FJ744723.1	JQ922555.1
FJ639740.1	FJ744724.1	EU932688.1
FJ639741.1	FJ744725.1	GQ868546.1
FJ639743.1	FJ744741.1	GQ868548.1
FJ639794.1	FJ744742.1	GQ868571.1
FJ639796.1	FJ744743.1	GQ868574.1
FJ639797.1	FJ744744.1	GQ868575.1
FJ639802.1	FJ744745.1	GQ868576.1
FJ639806.1	FJ810409.1	GQ868586.1
FJ639808.1	FJ810410.1	GQ868587.1
FJ639811.1	FJ810411.1	GQ868593.1
FJ639812.1	FJ810412.1	GQ868616.1
FJ639813.1	FJ810418.1	GQ868626.1
FJ639814.1	FJ850050.1	GQ868627.1
FJ639815.1	FJ850051.1	GQ868634.1
FJ639818.1	FJ850053.1	GQ199887.1
FJ639819.1	FJ850054.1	GQ199888.1
FJ639820.1	FJ850060.1	GQ199891.1
FJ639821.1	FJ850061.1	FJ882572.1
FJ639823.1	FJ850062.1	FJ882573.1
FJ639824.1	FJ850063.1	FJ882575.1
FJ687426.1	FJ850064.1	FJ882576.1
FJ687427.1	FJ850065.1	FJ882578.1
FJ687428.1	FJ850066.1	FJ898440.1
FJ687429.1	FJ850067.1	FJ898441.1
FJ687430.1	FJ850072.1	FJ898442.1
FJ687431.1	FJ850074.1	FJ898443.1
FJ687432.1	FJ850076.1	FJ898444.1
FJ687433.1	FJ850078.1	FJ898447.1
FJ744701.1	FJ850082.1	FJ898455.1
FJ744702.1	FJ850085.1	FJ898456.1
FJ810415.1	FJ850088.1	FJ898457.1
FJ810419.1	FJ850091.1	FJ898458.1
FJ850068.1	FJ850105.1	FJ898459.1
FJ850069.1	FJ850106.1	FJ898462.1
FJ850070.1	FJ850107.1	FJ898464.1
FJ850071.1	FJ850108.1	FJ898468.1
FJ850073.1	FJ850112.1	FJ898469.1
FJ850075.1	FJ850115.1	FJ898470.1
FJ850077.1	FJ850116.1	FJ898471.1
FJ850081.1	FJ850117.1	FJ898473.1
FJ850084.1	FJ850118.1	FJ913015.1
FJ850087.1	FJ850119.1	FJ810414.1
FJ850090.1	FJ850120.1	FJ850079.1
FJ850093.1	FJ850121.1	FJ850080.1
FJ850099.1	FJ859028.1	FJ850083.1
FJ850100.1	FJ873808.1	FJ850097.1
FJ850101.1	FJ873811.1	FJ850110.1
FJ850102.1	FJ882593.1	FJ850111.1
FJ850103.1	FJ882594.1	FJ744729.1
FJ850104.1	FJ882602.1	FJ744730.1
FJ850113.1	FJ898432.1	FJ744731.1
FJ850114.1	FJ898434.1	FJ744733.1
FJ859029.1	FJ898435.1	FJ744734.1
FJ873809.1	FJ898436.1	FJ744736.1
FJ873810.1	FJ898438.1	EU660407.1
FJ873814.1	FJ898439.1	EU660409.1
FJ882515.1	FJ898449.1	EU660411.1
FJ882516.1	FJ898450.1	EU660420.1
FJ882517.1	FJ898451.1	EU482454.1
FJ882518.1	FJ898452.1	EU482457.1
FJ882519.1	FJ898453.1	EU482595.1
FJ882520.1	FJ898454.1	EU482596.1
FJ882521.1	FJ898460.1	EU932687.1
FJ882522.1	FJ898461.1	FJ898445.1
FJ882523.1	FJ898465.1	FJ898472.1
FJ882524.1	FJ898466.1	FJ898474.1
FJ882525.1	FJ898467.1	FJ810413.1
FJ882526.1	FJ898477.1	FJ744728.1
FJ882527.1	FJ898478.1	EU482452.1
FJ882528.1	FJ898479.1	HM631854.1
FJ882529.1	FJ906956.1	FJ744727.1
FJ882530.1	FJ906957.1	LC436676.1
FJ882531.1	FJ906958.1	LC436677.1
FJ882532.1	FJ906959.1	KY921907.1
FJ882533.1	FJ906960.1	KF955461.1
FJ882534.1	FJ906961.1	FJ390376.1
FJ882535.1	FJ906962.1	JF937636.1
FJ882536.1	FM210204.1	EU081202.1
FJ882537.1	FM210205.1	EU081203.1
FJ882538.1	FM210206.1	EU081204.1
FJ882539.1	FM210207.1	KU216208.1
FJ882540.1	FM210212.1	EU081182.1
FJ882541.1	FM210213.1	EU081184.1
FJ882542.1	FM210215.1	EU081187.1
FJ882543.1	FM210216.1	EU081192.1
FJ882544.1	FM210217.1	EU081206.1
FJ882545.1	FM210224.1	EU081209.1
FJ882546.1	FM210225.1	KU216209.1
FJ882547.1	FM210226.1	KY921906.1
FJ882548.1	FM210227.1	KF954947.1
FJ882549.1	FM210228.1	KF041254.1
FJ882550.1	FM210229.1	KF041255.1
FJ882551.1	FM210230.1	KF041256.1
FJ882552.1	FM210231.1	KF041257.1
FJ882553.1	FM210232.2	KF041258.1
FJ882554.1	FM210233.2	KF041259.1
FJ882555.1	FM210234.2	JF920396.1
FJ882556.1	FM210235.2	EU687198.1
FJ882557.1	FM210238.2	EU081196.1
FJ882558.1	FM210239.2	EU081205.1
FJ882559.1	FM210241.2	EU081211.1
FJ882560.1	FM210242.2	EU081215.1
FJ882561.1	FM210243.2	EU081216.1
FJ882562.1	FM210244.2	EU081224.1
FJ882563.1	FM210245.2	JF937621.1
FJ882564.1	FM210246.2	JF920397.1
FJ882565.1	GQ199866.1	KF954949.1
FJ882566.1	GQ199868.1	KF971709.1
FJ882567.1	GQ199869.1	KF954948.1
FJ882568.1	GQ199874.1	JF937640.1
FJ882569.1	GQ199890.1	JN093515.1
FJ882570.1	GQ199892.1	JF937622.1
FJ882579.1	GQ199893.1	JF937648.1
FJ898371.1	GQ199894.1	JF920402.1
FJ898372.1	GQ199895.1	JF920407.1
FJ898373.1	GQ199896.1	JF920409.1
FJ898374.1	GQ199897.1	GQ466079.1
FJ898375.1	GQ199898.1	HQ705618.1
FJ898376.1	GQ252676.1	HQ705619.1
FJ898377.1	GQ252677.1	KT424097.1
FJ898378.1	GQ398257.1	JF937620.1
FJ898379.1	GQ398258.1	JF937623.1
FJ898380.1	GQ398259.1	JF937624.1
FJ898381.1	GQ398260.1	JF937634.1
FJ898382.1	GQ398261.1	JF937638.1
FJ898383.1	GQ398262.1	JF937641.1
FJ898384.1	GQ398263.1	JF937642.1
FJ898385.1	GQ398264.1	JF937646.1
FJ898386.1	GQ398265.1	JF920393.1
FJ898387.1	GQ398266.1	JF920399.1
FJ898388.1	GQ398267.1	JF920400.1
FJ898389.1	GQ398268.1	JF920401.1
FJ898390.1	GQ398269.1	JF920404.1
FJ898391.1	GQ398272.1	JF920405.1
FJ898392.1	GQ398273.1	JF920406.1
FJ898393.1	GQ398274.1	JF920408.1
FJ898394.1	GQ398275.1	HQ671176.1
FJ898395.1	GQ398276.1	HQ671177.1
FJ898396.1	GQ398277.1	HQ705609.1
FJ898397.1	GQ398278.1	HQ705610.1
FJ898398.1	GQ398279.1	HQ705612.1
FJ898399.1	GQ398280.1	HQ705613.1
FJ898400.1	GQ398281.1	HQ705614.1
FJ898401.1	GQ398282.1	HQ705620.1
FJ898402.1	GQ398283.1	HQ705621.1
FJ898403.1	GQ398284.1	HQ705622.1
FJ898404.1	GQ398285.1	HQ705623.1
FJ898405.1	GQ398286.1	JF937647.1
FJ898406.1	GQ398287.1	JF920394.1
FJ898407.1	GQ398288.1	HQ705616.1
FJ898408.1	GQ398289.1	HQ705617.1
FJ898409.1	GQ398290.1	GQ252674.1
FJ898410.1	GQ398291.1	MH888333.1
FJ898411.1	GQ398292.1	JF937625.1
FJ898412.1	GQ398293.1	JF937629.1
FJ898413.1	GQ398294.1	JF937633.1
FJ898414.1	GQ398295.1	JF937628.1
FJ898415.1	GQ398296.1	KJ189261.1
FJ898416.1	GQ398297.1	JF504679.1
FJ898417.1	GQ398298.1	JN000938.1
FJ898418.1	GQ398299.1	HQ705611.1
FJ898419.1	GQ398300.1	KF954945.1
FJ898420.1	GQ398301.1	KF954946.1
FJ898421.1	GQ398302.1	KF955332.1
FJ898422.1	GQ398303.1	AY858047.2
FJ898423.1	GQ398304.1	JF937637.1
FJ898424.1	GQ398305.1	JN093513.1
FJ898425.1	GQ398306.1	JF937626.1
FJ898426.1	GQ398307.1	KJ643590.1
FJ898427.1	GQ398308.1	KJ189258.1
FJ898428.1	GQ398309.1	KJ189259.1
FJ898429.1	GQ398310.1	KJ189260.1
FJ898430.1	GQ398311.1	KJ189262.1
FJ898431.1	GQ398312.1	KJ189268.1
FJ898433.1	GQ398313.1	KJ189271.1
FJ898437.1	GQ398314.1	KJ189279.1
FJ898448.1	GQ868497.1	KJ189280.1
FJ906728.1	GQ868515.1	KJ189281.1
FJ906963.1	GQ868516.1	KJ189285.1
FJ906964.1	GQ868540.1	KJ189289.1
FJ906965.1	GQ868541.1	KJ189290.1
GQ199771.1	GQ868542.1	KJ189291.1
GQ199772.1	GQ868543.1	KJ189294.1
GQ199773.1	GQ868544.1	KJ189297.1
GQ199774.1	GQ868545.1	KJ189298.1
GQ199775.1	GQ868549.1	KJ189299.1
GQ199776.1	GQ868550.1	KJ189300.1
GQ199777.1	GQ868551.1	KJ189256.1
GQ199778.1	GQ868552.1	KJ189257.1
GQ199779.1	GQ868553.1	KJ189263.1
GQ199780.1	GQ868554.1	KJ189264.1
GQ199781.1	GQ868555.1	KJ189265.1
GQ199782.1	GQ868556.1	KJ189267.1
GQ199783.1	GQ868557.1	KJ189269.1
GQ199784.1	GQ868558.1	KJ189270.1
GQ199785.1	GQ868588.1	KJ189272.1
GQ199786.1	GQ868589.1	KJ189273.1
GQ199787.1	GQ868590.1	KJ189276.1
GQ199788.1	GQ868591.1	KJ189277.1
GQ199789.1	GQ868592.1	KJ189283.1
GQ199790.1	GQ868595.1	KJ189284.1
GQ199791.1	GQ868596.1	KJ189293.1
GQ199792.1	GQ868597.1	KJ189301.1
GQ199793.1	GQ868598.1	KJ189278.1
GQ199794.1	GQ868599.1	KJ189287.1
GQ199795.1	GQ868600.1	KJ189295.1
GQ199796.1	GQ868603.1	HQ541790.1
GQ199797.1	GQ868604.1	KJ189274.1
GQ199798.1	GQ868620.1	KJ189282.1
GQ199799.1	GQ868621.1	EU081186.1
GQ199800.1	GQ868622.1	KU725665.1
GQ199801.1	GQ868623.1	KU725666.1
GQ199802.1	GQ868624.1	KU050695.1
GQ199803.1	GQ868625.1	KF973476.1
GQ199804.1	GQ868631.1	KJ189266.1
GQ199805.1	GQ868638.1	KJ189292.1
GQ199806.1	GQ868640.1	JN697379.1
GQ199807.1	GQ868641.1	EF629370.1
GQ199808.1	GQ868646.1	AY766104.1
GQ199809.1	GU131864.1	AF317645.1
GQ199810.1	GU131879.1	M93130.1
GQ199811.1	GU131880.1	KJ189286.1
GQ199812.1	GU131881.1	KJ189288.1
GQ199813.1	GU131882.1	KJ189296.1
GQ199814.1	GU131883.1	KC762684.1
GQ199815.1	GU131884.1	KJ189275.1
GQ199816.1	GU131885.1	JF808124.1
GQ199817.1	GU131886.1	OR418423.1
GQ199818.1	GU131896.1	OP410998.1
GQ199819.1	GU131897.1	KR296744.1
GQ199820.1	GU131898.1	AY676348.1
GQ199821.1	GU131899.1	AY679147.1
GQ199822.1	GU131900.1	JX669502.1
GQ199823.1	GU131901.1	EU081183.1
GQ199824.1	GU131902.1	EU081188.1
GQ199825.1	GU131924.1	OQ603304.1
GQ199826.1	GU131927.1	OQ603305.1
GQ199827.1	GU131928.1	OQ603308.1
GQ199828.1	GU131929.1	OP410995.1
GQ199829.1	GU131930.1	MH544651.1
GQ199830.1	GU131931.1	EU081190.1
GQ199831.1	GU131932.1	EU081221.1
GQ199832.1	GU131947.1	EU081223.1
GQ199833.1	GU131955.1	DQ675520.1
GQ199834.1	GU131959.1	AY858040.2
GQ199835.1	GU131974.1	AY858043.2
GQ199836.1	GU131975.1	NC_001475.2
GQ199837.1	GU289914.1	OR053670.1
GQ199838.1	GU369819.1	PP711274.1
GQ199839.1	HM181971.1	PP563771.1
GQ199840.1	HM488257.1	OQ948474.1
GQ199841.1	HM631865.1	OQ603307.1
GQ199842.1	HM631866.1	ON103302.1
GQ199843.1	HM631867.1	ON103390.1
GQ199844.1	HM631868.1	ON111445.1
GQ199845.1	HQ332184.1	ON115021.1
GQ199846.1	HQ332185.1	ON115023.1
GQ199847.1	HQ332186.1	ON115025.1
GQ199848.1	HQ332187.1	ON115029.1
GQ199849.1	HQ332188.1	ON115182.1
GQ199850.1	HQ332189.1	ON115811.1
GQ199851.1	HQ332190.1	ON115814.1
GQ199852.1	HQ541786.1	ON115816.1
GQ199853.1	HQ541787.1	ON115818.1
GQ199854.1	HQ541788.1	ON116129.1
GQ199855.1	HQ541792.1	ON127418.1
GQ199856.1	HQ541793.1	ON127533.1
GQ199857.1	HQ541794.1	ON127537.1
GQ199858.1	HQ541798.1	ON127550.1
GQ199859.1	HQ634199.1	ON127552.1
GQ199867.1	HQ705624.1	OP410996.1
GQ199872.1	HQ705625.1	ON123655.1
GQ199873.1	HQ733861.1	ON123658.1
GQ199875.1	HQ891023.1	ON123659.1
GQ199877.1	HQ999999.1	ON123660.1
GQ398255.1	JF357905.1	ON123662.1
GQ868498.1	JF357906.1	ON123665.1
GQ868499.1	JF357907.1	ON123669.1
GQ868500.1	JF730044.1	ON123670.1
GQ868501.1	JF730045.1	OK605762.1
GQ868502.1	JF730046.1	OK605763.1
GQ868503.1	JF730047.1	OK605764.1
GQ868504.1	JF730048.1	OK605765.1
GQ868505.1	JF730049.1	OK605766.1
GQ868506.1	JF730050.1	MW396465.1
GQ868507.1	JF730051.1	MW396468.1
GQ868508.1	JF730052.1	MH823209.1
GQ868509.1	JF730053.1	MH544647.1
GQ868510.1	JN368476.1	MH544649.1
GQ868511.1	JN819404.1	KY863456.1
GQ868512.1	JN819407.1	KJ737429.1
GQ868513.1	JN819408.1	KJ737430.1
GQ868514.1	JN819416.1	KC762681.1
GQ868517.1	JN819418.1	KC762682.1
GQ868518.1	JN819419.1	KC762683.1
GQ868519.1	JN819420.1	KC762685.1
GQ868520.1	JN819421.1	KC762686.1
GQ868521.1	JN819422.1	KC762687.1
GQ868522.1	JN819424.1	KC762688.1
GQ868523.1	JQ922549.1	KC762689.1
GQ868524.1	JQ922550.1	KC762691.1
GQ868525.1	JQ922551.1	KC762692.1
GQ868526.1	JQ922552.1	KC762693.1
GQ868527.1	JQ922553.1	KJ160505.1
GQ868528.1	JQ955623.1	KF824902.1
GQ868529.1	JQ955624.1	KF824903.1
GQ868530.1	JX079688.1	JF808118.1
GQ868531.1	JX079690.1	JF808119.1
GQ868532.1	JX079694.1	JF808120.1
GQ868533.1	JX286516.1	JF808121.1
GQ868534.1	JX286517.1	JF808122.1
GQ868535.1	JX286518.1	JF808123.1
GQ868559.1	JX286519.1	JF808125.1
GQ868560.1	JX286520.1	JF808126.1
GQ868561.1	JX286521.1	JF808127.1
GQ868562.1	JX286522.1	JF808128.1
GQ868563.1	JX286523.1	JF808129.1
GQ868564.1	JX286524.1	JX669490.1
GQ868565.1	JX286525.1	JX669495.1
GQ868566.1	JX286526.1	JX669498.1
GQ868567.1	JX470186.1	JX669499.1
GQ868568.1	JX475906.1	JX669500.1
GQ868569.1	JX649147.1	JX669501.1
GQ868570.1	JX649148.1	JX669503.1
GQ868601.1	JX669476.1	JX669504.1
GQ868602.1	JX669477.1	JX669505.1
GQ868605.1	JX669478.1	JX669507.1
GQ868606.1	JX669479.1	HG316483.1
GQ868607.1	JX669480.1	HG316484.1
GQ868608.1	JX669481.1	KC425219.1
GQ868609.1	JX669482.1	JN406514.1
GQ868610.1	JX669483.1	JN406515.1
GQ868611.1	JX669484.1	JQ411814.1
GQ868612.1	JX669485.1	HQ332170.1
GQ868613.1	JX669486.1	HQ332171.1
GQ868614.1	JX669487.1	HQ235027.1
GQ868615.1	JX669488.1	FJ644564.1
GQ868618.1	JX966379.1	GU363549.1
GQ868619.1	JX966380.1	EF643017.1
GQ868630.1	KC131142.1	EU367962.1
GQ868632.1	KC294200.1	EU081181.1
GQ868633.1	KC294201.1	EU081185.1
GQ868635.1	KC294202.1	EU081189.1
GQ868636.1	KC294203.1	EU081191.1
GQ868637.1	KC294204.1	EU081193.1
GQ868639.1	KC294205.1	EU081194.1
GU056029.1	KC294206.1	EU081195.1
GU056030.1	KC294207.1	EU081197.1
GU056031.1	KC294208.1	EU081198.1
GU056032.1	KC294209.1	EU081199.1
GU056033.1	KC294210.1	EU081200.1
GU131678.1	KC294211.1	EU081201.1
GU131679.1	KC294212.1	EU081207.1
GU131680.1	KC294213.1	EU081208.1
GU131681.1	KC294214.1	EU081210.1
GU131682.1	KC294215.1	EU081212.1
GU131683.1	KC294216.1	EU081213.1
GU131684.1	KC294217.1	EU081214.1
GU131685.1	KC294218.1	EU081217.1
GU131686.1	KC294219.1	EU081218.1
GU131687.1	KC294220.1	EU081219.1
GU131688.1	KC294221.1	EU081220.1
GU131689.1	KC294222.1	EU081222.1
GU131690.1	KC294223.1	EU081225.1
GU131691.1	KC762655.1	EF629366.1
GU131692.1	KC762656.1	EF629367.1
GU131693.1	KC762657.1	EF629369.1
GU131694.1	KC762658.1	DQ675519.1
GU131695.1	KC762659.1	DQ675521.1
GU131696.1	KC762660.1	DQ675522.1
GU131697.1	KC762661.1	DQ675523.1
GU131698.1	KC762662.1	DQ675524.1
GU131699.1	KC762663.1	DQ675525.1
GU131700.1	KC762664.1	DQ675526.1
GU131701.1	KC762665.1	DQ675527.1
GU131702.1	KC762666.1	DQ675528.1
GU131703.1	KC762667.1	DQ675529.1
GU131704.1	KC762668.1	DQ675530.1
GU131705.1	KC762669.1	DQ675531.1
GU131706.1	KC762670.1	DQ675532.1
GU131707.1	KC762671.1	DQ675533.1
GU131708.1	KC762672.1	DQ401690.1
GU131709.1	KC762673.1	AY676349.1
GU131710.1	KC762674.1	AY676350.1
GU131711.1	KC762675.1	AY676351.1
GU131712.1	KC762676.1	AY676353.1
GU131713.1	KC762677.1	AB214879.1
GU131714.1	KC762678.1	AB214880.1
GU131715.1	KC762679.1	AB214881.1
GU131716.1	KC762680.1	AB214882.1
GU131717.1	KF041232.1	AY744677.1
GU131718.1	KF041233.1	AY744678.1
GU131719.1	KF041234.1	AY744679.1
GU131720.1	KF041235.1	AY744680.1
GU131721.1	KF041236.1	AY744681.1
GU131722.1	KF041237.1	AY744682.1
GU131723.1	KF360005.1	AY744683.1
GU131724.1	KF479233.1	AY744684.1
GU131725.1	KF955359.1	AY744685.1
GU131726.1	KF955360.1	AY496871.2
GU131727.1	KF955362.1	AY496873.2
GU131728.1	KF955363.1	AY496874.2
GU131729.1	KF955364.1	AY496877.2
GU131730.1	KF955365.1	AY496879.2
GU131731.1	KF955366.1	AY923865.1
GU131732.1	KF955369.1	AY876494.1
GU131733.1	KF955372.1	AY858037.2
GU131734.1	KF955373.1	AY858038.2
GU131735.1	KF955395.1	AY858039.2
GU131736.1	KF955401.1	AY858041.2
GU131737.1	KF955402.1	AY858042.2
GU131738.1	KJ010185.1	AY858044.2
GU131739.1	KJ010186.1	AY858045.2
GU131740.1	KJ189305.1	AY858046.2
GU131741.1	KJ189310.1	AY858048.2
GU131742.1	KJ189311.1	AY770511.2
GU131743.1	KJ189370.1	AB189125.1
GU131744.1	KJ701507.1	AB189126.1
GU131745.1	KJ830750.1	AB189127.1
GU131746.1	KJ918750.1	AB189128.1
GU131747.1	KM204118.1	AY662691.1
GU131748.1	KM217156.1	AY648961.1
GU131749.1	KM217157.1	AY099336.1
GU131750.1	KM217158.1	AY099337.1
GU131751.1	KM279515.1	OR821726.1
GU131752.1	KM279517.1	OQ603306.1
GU131753.1	KM279518.1	OP410993.1
GU131754.1	KM279519.1	OP410994.1
GU131755.1	KM279520.1	OP410997.1
GU131756.1	KM279521.1	MN018367.1
GU131757.1	KM279522.1	MN018368.1
GU131758.1	KM279523.1	MN018369.1
GU131759.1	KM279524.1	MN018370.1
GU131760.1	KM279525.1	MN018371.1
GU131761.1	KM279526.1	MN018372.1
GU131762.1	KM279528.1	MN018373.1
GU131763.1	KM279530.1	MN018374.1
GU131764.1	KM279532.1	MN018375.1
GU131765.1	KM279533.1	MN018376.1
GU131766.1	KM279534.1	MN018377.1
GU131767.1	KM279535.1	MN018378.1
GU131768.1	KM279536.1	MN018379.1
GU131769.1	KM279537.1	MN018380.1
GU131770.1	KM279538.1	MN018381.1
GU131771.1	KM279539.1	MN018382.1
GU131772.1	KM279540.1	MN018383.1
GU131773.1	KM279541.1	MN018384.1
GU131774.1	KM279542.1	MN018385.1
GU131775.1	KM279543.1	MN018386.1
GU131776.1	KM279544.1	MN018387.1
GU131777.1	KM279545.1	MN018388.1
GU131778.1	KM279546.1	MN018389.1
GU131779.1	KM279548.1	MH544650.1
GU131780.1	KM279549.1	JX669491.1
GU131781.1	KM279550.1	JX669506.1
GU131782.1	KM279551.1	JX669508.1
GU131783.1	KM279552.1	HQ541791.1
GU131784.1	KM279553.1	KC762690.1
GU131785.1	KM279554.1	JX669489.1
GU131786.1	KM279555.1	JX669492.1
GU131787.1	KM279556.1	JX669493.1
GU131788.1	KM279557.1	JX669496.1
GU131789.1	KM279558.1	JX669497.1
GU131790.1	KM279559.1	AY676352.1
GU131791.1	KM279560.1	KR296743.1
GU131792.1	KM279561.1	KJ622191.1
GU131793.1	KM279562.1	JX669494.1
GU131794.1	KM279563.1	HQ541789.1
GU131795.1	KM279564.1	MZ284953.1
GU131796.1	KM279565.1	MZ285732.1
GU131797.1	KM279566.1	MH891766.1
GU131798.1	KM279567.1	KF955462.1
GU131799.1	KM279568.1
GU131800.1	KM279569.1
GU131801.1	KM279570.1
GU131802.1	KM279571.1
GU131803.1	KM279572.1
GU131804.1	KM279573.1
GU131805.1	KM279575.1
GU131806.1	KM279576.1
GU131807.1	KM279577.1
GU131808.1	KM279578.1
GU131809.1	KM279579.1
GU131810.1	KM279581.1
GU131811.1	KM279582.1
GU131812.1	KM279586.1
GU131813.1	KM279587.1
GU131814.1	KM279588.1
GU131815.1	KM279590.1
GU131816.1	KM279591.1
GU131817.1	KM279592.1
GU131818.1	KM279593.1
GU131819.1	KM279594.1
GU131820.1	KM279595.1
GU131821.1	KM279597.1
GU131822.1	KM279598.1
GU131823.1	KM279599.1
GU131824.1	KM279600.1
GU131825.1	KM279601.1
GU131826.1	KP012546.1
GU131827.1	KP188549.1
GU131828.1	KP188550.1
GU131829.1	KP188551.1
GU131830.1	KP188552.1
GU131831.1	KP188553.1
GU131832.1	KP188554.1
GU131833.1	KP188555.1
GU131834.1	KP188556.1
GU131835.1	KP188569.1
GU131836.1	KP723478.1
GU131837.1	KP723479.1
GU131838.1	KR779782.1
GU131839.1	KR779786.2
GU131840.1	KT187553.1
GU131841.1	KT187554.1
GU131842.1	KT187555.1
GU131863.1	KT187556.1
GU131887.1	KT187557.1
GU131888.1	KT187558.1
GU131889.1	KU509267.1
GU131890.1	KU509268.1
GU131891.1	KU509269.1
GU131892.1	KU509270.1
GU131893.1	KU509271.1
GU131894.1	KU509272.1
GU131895.1	KU509273.1
GU131919.1	KU509274.1
GU131920.1	KU509275.1
GU131921.1	KU509276.1
GU131922.1	KU509277.1
GU131923.1	KU517845.1
GU131925.1	KU517846.1
GU131926.1	KU517847.1
GU131948.1	KU948303.1
GU131949.1	KX225485.1
GU131956.1	KX225486.1
GU131957.1	KX274130.1
GU131958.1	KX372564.1
GU131960.1	KX621245.1
GU131961.1	KX621246.1
GU131962.1	KX621247.1
GU131963.1	KX621248.1
GU131964.1	KX655788.1
GU131965.1	KX702403.1
GU131966.1	KX702404.1
GU131967.1	KY415992.1
GU131968.1	KY474308.1
GU131969.1	KY474309.1
GU131970.1	KY474310.1
GU131971.1	KY474311.1
GU131972.1	KY474312.1
GU131973.1	KY474313.1
GU131976.1	KY474314.1
GU131977.1	KY474315.1
GU131978.1	KY474316.1
GU131979.1	KY474317.1
GU131980.1	KY474318.1
GU131981.1	KY474319.1
GU131982.1	KY474320.1
GU131983.1	KY474321.1
HM181936.1	KY474322.1
HM181937.1	KY474323.1
HM181938.1	KY474324.1
HM181939.1	KY474325.1
HM181940.1	KY474326.1
HM181941.1	KY474327.1
HM181942.1	KY474328.1
HM181943.1	KY474329.1
HM181944.1	KY474330.1
HM181945.1	KY474331.1
HM181946.1	KY474332.1
HM181947.1	KY474333.1
HM181948.1	KY474334.1
HM181949.1	KY627762.1
HM181950.1	KY627763.1
HM181951.1	KY670633.1
HM181952.1	KY672945.1
HM181953.1	KY672946.1
HM181954.1	KY672947.1
HM181955.1	KY672948.1
HM181956.1	KY672949.1
HM181957.1	KY672950.1
HM181958.1	KY672951.1
HM181959.1	KY672952.1
HM181960.1	KY672953.1
HM181961.1	KY672954.1
HM181962.1	KY672955.1
HM181963.1	KY794785.1
HM181964.1	KY882458.1
HM181965.1	KY921904.1
HM181966.1	KY921905.1
HM181967.1	KY937185.1
HM181968.1	KY937186.1
HM181969.1	KY937187.1
HM181970.1	KY937188.1
HM469966.1	KY937189.1
HM469967.1	KY937190.1
HM469968.1	LC111438.1
HM488255.1	LC129169.1
HM488256.1	LC436669.1
HM631850.1	LC436670.1
HM631851.1	LC436671.1
HM631852.1	LC436672.1
HM631853.1	LC436673.1
HM631855.1	LC436674.1
HQ166035.1	LC436675.1
HQ166036.1	LC666718.1
HQ332177.1	LC666719.1
HQ332178.1	MF314189.1
HQ332179.1	MF459663.3
HQ332180.1	MG189962.1
HQ332181.1	MG560143.1
HQ332182.1	MG560144.1
HQ332183.1	MG721054.2
JF459993.1	MG721055.1
JF937596.1	MH010629.1
JF937597.1	MH069495.1
JF937598.1	MH069496.1
JF937599.1	MH069497.1
JF937600.1	MH069498.1
JF937601.1	MH069499.1
JF937602.1	MH110564.1
JF937603.1	MH110565.1
JF937604.1	MH110566.1
JF937605.1	MH110567.1
JF937606.1	MH110568.1
JF937607.1	MH110569.1
JF937608.1	MH110570.1
JF937609.1	MH110571.1
JF937610.1	MH110572.1
JF937611.1	MH110573.1
JF937612.1	MH110574.1
JF937613.1	MH110575.1
JF937614.1	MH110576.1
JF937615.1	MH110577.1
JF937616.1	MH110578.1
JF937617.1	MH110579.1
JF937618.1	MH110580.1
JF937619.1	MH110581.1
JF937635.1	MH110582.1
JF937644.1	MH110583.1
JF937645.1	MH110584.1
JF937649.1	MH110585.1
JF937650.1	MH110586.1
JF937651.1	MH110587.1
JN000935.1	MH110588.1
JN093516.1	MH110589.1
JN819402.1	MH110590.1
JN819403.1	MH110591.1
JN819405.1	MH110592.1
JN819410.1	MH110593.1
JN819411.1	MH110594.1
JN819412.1	MH110595.1
JN819413.1	MH110596.1
JN819414.1	MH110597.1
JN819415.1	MH110598.1
JN819417.1	MH110599.1
JN819423.1	MH110600.1
JN819425.1	MH110601.1
JQ048541.1	MH110602.1
JQ287660.1	MH110603.1
JQ287661.1	MH822944.2
JQ287662.1	MH822947.2
JQ287663.1	MH822948.2
JQ287664.1	MH822949.2
JQ287665.1	MH822956.2
JQ287666.1	MH823208.1
JQ287667.1	MH827525.1
JQ675358.1	MH827526.1
JQ692085.1	MH827527.1
JQ917404.1	MH827528.1
JQ922544.1	MH827529.1
JQ922545.1	MH827530.1
JQ922546.1	MH827531.1
JQ922547.1	MH827532.1
JQ922548.1	MH827533.1
JX669461.1	MH827534.1
JX669462.1	MH827535.1
JX669463.1	MH827536.1
JX669464.1	MH827537.1
JX669465.1	MH827538.1
JX669466.1	MH827539.1
JX669467.1	MH827540.1
JX669468.1	MH827541.1
JX669469.1	MH827542.1
JX669470.1	MH827543.1
JX669471.1	MH827544.1
JX669472.1	MH827545.1
JX669473.1	MH827546.1
JX669474.1	MH827547.1
JX669475.1	MH827548.1
KC131140.1	MH827549.1
KC131141.1	MH827550.1
KC692495.1	MH827551.1
KC692496.1	MH827552.1
KC692497.1	MH827553.1
KC692498.1	MH827554.1
KC692499.1	MH888331.1
KC692500.1	MH891768.1
KC692501.1	MH891770.1
KC692502.1	MH891772.1
KC692503.1	MH985858.1
KC692504.1	MH985859.1
KC692505.1	MK268692.1
KC692506.1	MK411558.1
KC692507.1	MK411559.1
KC692508.1	MK513444.1
KC692509.1	MK543448.1
KC692510.1	MK543449.1
KC692511.1	MK543450.1
KC692512.1	MK543471.1
KC692513.1	MK543479.1
KC692514.1	MK783189.1
KC692515.1	MK783190.1
KC692516.1	MK783191.1
KC692517.1	MK783192.1
KC759167.1	MK783193.1
KC762620.1	MK783194.1
KC762621.1	MK783195.1
KC762622.1	MK783196.1
KC762623.1	MK783197.1
KC762624.1	MK783198.1
KC762625.1	MK783199.1
KC762626.1	MK783200.1
KC762627.1	MK783201.1
KC762628.1	MK783202.1
KC762629.1	MK783203.1
KC762630.1	MK783204.1
KC762631.1	MK783205.1
KC762632.1	MK783206.1
KC762633.1	MK783207.1
KC762634.1	MK783208.1
KC762635.1	MK783209.1
KC762636.1	MK783210.1
KC762637.1	MN018337.1
KC762638.1	MN018338.1
KC762639.1	MN018339.1
KC762640.1	MN018340.1
KC762641.1	MN018341.1
KC762642.1	MN018342.1
KC762643.1	MN018343.1
KC762644.1	MN018344.1
KC762645.1	MN018345.1
KC762646.1	MN018346.1
KC762647.1	MN018347.1
KC762648.1	MN018348.1
KC762649.1	MN018349.1
KC762650.1	MN018350.1
KC762651.1	MN018351.1
KC762652.1	MN018352.1
KC762653.1	MN018353.1
KC762654.1	MN018354.1
KF289072.1	MN018355.1
KF289073.1	MN018356.1
KF921911.1	MN018357.1
KF921933.1	MN018358.1
KF921934.1	MN018359.1
KF921935.1	MN018360.1
KF921942.1	MN018361.1
KF921949.1	MN018362.1
KF955427.1	MN018363.1
KF955442.1	MN018364.1
KF955443.1	MN018365.1
KF955444.1	MN018366.1
KF955446.1	MN239505.1
KF971869.1	MN272404.1
KF971870.1	MN272405.1
KF971871.1	MN566111.1
KF973453.1	MN566112.1
KF973454.1	MT076937.1
KF973455.1	MT180479.1
KF973456.1	MT921571.1
KF973457.1	MW186239.1
KF973458.1	MW186240.1
KF973459.1	MW512341.1
KF973460.1	MW512362.1
KF973461.1	MW512363.1
KF973462.1	MW512364.1
KF973463.1	MW512365.1
KF973464.1	MW512366.1
KF973465.1	MW512367.1
KF973466.1	MW512368.1
KF973468.1	MW512369.1
KF973469.1	MW512370.1
KF973470.1	MW512371.1
KF973471.1	MW512372.1
KF973472.1	MW512373.1
KF973473.1	MW512374.1
KF973474.1	MW512375.1
KF973475.1	MW512376.1
KJ189302.1	MW512377.1
KJ189303.1	MW512378.1
KJ189304.1	MW512379.1
KJ189306.1	MW512380.1
KJ189307.1	MW512381.1
KJ189317.1	MW512382.1
KJ189318.1	MW512383.1
KJ189319.1	MW512384.1
KJ189320.1	MW512385.1
KJ189321.1	MW512386.1
KJ189322.1	MW512388.1
KJ189323.1	MW512389.1
KJ189324.1	MW512390.1
KJ189325.1	MW512391.1
KJ189326.1	MW512392.1
KJ189327.1	MW512393.1
KJ189328.1	MW512395.1
KJ189329.1	MW512396.1
KJ189330.1	MW512398.1
KJ189331.1	MW512399.1
KJ189332.1	MW512400.1
KJ189333.1	MW512401.1
KJ189334.1	MW512402.1
KJ189335.1	MW512403.1
KJ189336.1	MW512404.1
KJ189337.1	MW512405.1
KJ189338.1	MW512406.1
KJ189339.1	MW512407.1
KJ189340.1	MW512408.1
KJ189341.1	MW512409.1
KJ189342.1	MW512410.1
KJ189343.1	MW512411.1
KJ189344.1	MW512412.1
KJ189345.1	MW512413.1
KJ189346.1	MW512414.1
KJ189347.1	MW512415.1
KJ189348.1	MW512417.1
KJ189349.1	MW512418.1
KJ189350.1	MW512420.1
KJ189351.1	MW512421.1
KJ189352.1	MW512422.1
KJ189353.1	MW512423.1
KJ189354.1	MW512425.1
KJ189355.1	MW512426.1
KJ189356.1	MW512427.1
KJ189357.1	MW512428.1
KJ189358.1	MW512429.1
KJ189359.1	MW512430.1
KJ189360.1	MW512431.1
KJ189361.1	MW512432.1
KJ189362.1	MW512433.1
KJ189363.1	MW512434.1
KJ189364.1	MW512435.1
KJ189365.1	MW512436.1
KJ189366.1	MW512437.1
KJ189367.1	MW512438.1
KJ189368.1	MW512439.1
KJ189369.1	MW512440.1
KJ438293.1	MW512441.1
KJ438296.1	MW512443.1
KJ468234.1	MW512444.1
KJ649286.1	MW512445.1
KJ755855.1	MW512446.1
KM204119.1	MW512447.1
KM403575.1	MW512448.1
KM403576.1	MW512449.1
KM403577.1	MW512450.1
KM403578.1	MW512451.1
KM403579.1	MW512454.1
KM403580.1	MW512456.1
KM403581.1	MW512457.1
KM403582.1	MW512458.1
KM403583.1	MW512461.1
KM403584.1	MW512462.1
KM403585.1	MW512465.1
KM403586.1	MW512467.1
KM403587.1	MW512468.1
KM403588.1	MW512469.1
KM403589.1	MW512470.1
KM403590.1	MW512471.1
KM403591.1	MW512472.1
KM403592.1	MW512473.1
KM403593.1	MW512474.1
KM403594.1	MW512475.1
KM403595.1	MW512476.1
KM403596.1	MW512477.1
KM403597.1	MW512479.1
KM403598.1	MW512480.1
KM403599.1	MW512481.1
KM403600.1	MW512482.1
KM403601.1	MW512483.1
KM403602.1	MW512485.1
KM403603.1	MW512486.1
KM403604.1	MW512487.1
KM403605.1	MW512488.1
KM403606.1	MW512489.1
KM403607.1	MW512490.1
KM403608.1	MW512491.1
KM403609.1	MW512492.1
KM403610.1	MW512493.1
KM403611.1	MW512494.1
KM403612.1	MW512496.1
KM403613.1	MW512497.1
KM403614.1	MW512498.1
KM403615.1	MW577813.1
KM403616.1	MW577815.1
KM403617.1	MW577816.1
KM403618.1	MW577817.1
KM403619.1	MW577818.1
KM403620.1	MW577819.1
KM403621.1	MW577821.1
KM403622.1	MW577822.1
KM403623.1	MW577823.1
KM403624.1	MW577824.1
KM403625.1	MW577825.1
KM403626.1	MW577830.1
KM403627.1	MW577831.1
KM403628.1	MW577832.1
KM403629.1	MW577833.1
KM403630.1	MW577834.1
KM403631.1	MW577849.1
KM403632.1	MW721459.1
KM403633.1	MW721472.1
KM403634.1	MZ008463.1
KM403635.1	MZ008467.1
KM403636.1	OK605757.1
KP188539.1	OK605758.1
KP188540.1	OK605759.1
KP188541.1	OK605760.1
KP188542.1	OK605761.1
KP188543.1	OM256481.1
KP188544.1	OM257419.1
KP188545.1	OM639982.1
KP188546.1	OM681318.1
KP188547.1	ON398847.1
KP188548.1	OP410989.1
KP188567.1	OP410990.1
KP188568.1	OP410991.1
KP398852.1	OP410992.1
KP406801.1	OP909734.1
KP406802.1	OQ101603.1
KP406803.1	OQ603269.1
KP686070.1	OQ603281.1
KP723473.1	OQ603288.1
KP723476.1	OQ652964.1
KR024705.1	OQ652965.1
KR024706.1	OQ725730.1
KR024707.1	OQ725734.1
KR024708.1	OQ726070.1
KT187559.1	OQ726073.1
KT187560.1	OQ726075.1
KT187561.1	OQ782203.1
KT187562.1	OQ782217.1
KT187563.1	OQ782219.1
KT187564.1	OQ782220.1
KT279761.2	OQ782222.1
KU509249.1	OQ782223.1
KU509250.1	OQ782227.1
KU509251.1	OQ782228.1
KU509252.1	OQ832616.1
KU509253.1	OQ832617.1
KU509254.1	OQ832618.1
KU509255.1	OQ832619.1
KU509256.1	OQ832620.1
KU509257.1	OQ832621.1
KU509258.1	OQ832622.1
KU509259.1	OQ832623.1
KU509260.1	OQ832624.1
KU509261.1	OQ832625.1
KU509262.1	OQ832626.1
KU509263.1	OQ832627.1
KU509264.1	OR125606.1
KU509265.1	OR821725.1
KU509266.1	PP326813.1
KX225484.1	PP326820.1
KX225488.1	PP326821.1
KX225489.1	PP326822.1
KX225490.1	PP326823.1
KX225491.1	PP326824.1
KX225492.1	PP546320.1
KX225493.1
KX458014.1
KX459386.1
KX459387.1
KX459388.1
KX459389.1
KX459390.1
KX459391.1
KX459392.1
KX618705.1
KX618706.1
KX620451.1
KX620452.1
KX620453.1
KX620454.1
KX620455.1
KX621250.1
KX621253.1
KY057365.1
KY057366.1
KY057367.1
KY057368.1
KY057369.1
KY057370.1
KY057371.1
KY057372.1
KY057373.1
KY474303.1
KY474304.1
KY474305.1
KY474306.1
KY474307.1
KY672931.1
KY672932.1
KY672933.1
KY672934.1
KY672935.1
KY672936.1
KY672937.1
KY672938.1
KY672939.1
KY672940.1
KY672941.1
KY672942.1
KY672943.1
KY672944.1
KY829115.1
KY921902.1
KY921903.1
KY926848.1
KY926849.1
LC436667.1
LC436668.1
LC652827.1
LC652828.1
LC707382.1
MF033196.1
MF033197.1
MF033198.1
MF033199.1
MF033200.1
MF033201.1
MF033202.1
MF033203.1
MF033204.1
MF033205.1
MF033206.1
MF033207.1
MF033208.1
MF033209.1
MF033210.1
MF033211.1
MF033212.1
MF033213.1
MF033214.1
MF033215.1
MF033216.1
MF033217.1
MF033218.1
MF033219.1
MF033220.1
MF033221.1
MF033222.1
MF033223.1
MF033224.1
MF033225.1
MF033226.1
MF033227.1
MF033228.1
MF033229.1
MF033230.1
MF033231.1
MF033232.1
MF033233.1
MF033234.1
MF033235.1
MF033236.1
MF033237.1
MF033238.1
MF033239.1
MF033240.1
MF033241.1
MF033242.1
MF033243.1
MF033244.1
MF033245.1
MF033246.1
MF033247.1
MF033248.1
MF033249.1
MF033250.1
MF033251.1
MF033252.1
MF033253.1
MF033254.1
MF033255.1
MF033256.1
MF033257.1
MF033258.1
MF033259.1
MF033260.1
MF033261.1
MF314188.1
MF405201.1
MF681692.1
MF681693.1
MF683116.1
MF683117.1
MF797878.1
MG097875.1
MG097876.1
MG181997.1
MG560265.1
MG560266.1
MG560267.1
MG560268.1
MG560269.1
MG679800.1
MG679801.1
MG721063.2
MG767211.1
MG877553.1
MG877554.1
MG877555.1
MG877556.1
MG877557.1
MH450312.1
MH822959.2
MH823207.1
MH891767.1
MH891771.1
MH921566.1
MH921567.1
MN018285.1
MN018288.1
MN018289.1
MN018290.1
MN018291.1
MN018292.1
MN018293.1
MN018295.1
MN018296.1
MN018297.1
MN018298.1
MN018299.1
MN018300.1
MN018301.1
MN018302.1
MN018303.1
MN018304.1
MN018305.1
MN018306.1
MN018307.1
MN018310.1
MN018311.1
MN018312.1
MN018313.1
MN018314.1
MN018315.1
MN018316.1
MN018317.1
MN018318.1
MN018319.1
MN018320.1
MN018321.1
MN018322.1
MN018323.1
MN018324.1
MN018325.1
MN018326.1
MN018327.1
MN018329.1
MN018330.1
MN018331.1
MN018332.1
MN018333.1
MN018334.1
MN018335.1
MN018336.1
MN886865.1
MN886870.1
MN886874.1
MT076932.1
MT076933.1
MT076934.1
MT076935.1
MT447147.1
MW315172.1
MW315175.1
MW315176.1
MW315177.1
MW315178.1
MW315181.1
MW315182.1
MW315183.1
MW315185.1
MW315188.1
MW315189.1
MW315191.1
MW315194.1
MW315195.1
MW362471.1
MW362474.1
MW386865.1
MW386867.1
MW582813.1
MW582814.1
MW582815.1
MW582816.1
OK562728.1
OK605753.1
OK605754.1
OK605755.1
OK605756.1
OL452067.1
OM250394.1
OM281569.1
OM281570.1
OM281571.1
OM281572.1
OM281573.1
OM281574.1
OM281575.1
OM281576.1
OM281577.1
OM281578.1
OM281579.1
OM281580.1
OM281581.1
OM281582.1
OM281583.1
OM281584.1
OM281585.1
OM281586.1
OM281587.1
OM281588.1
OM281589.1
OM281590.1
OM281591.1
OM281592.1
OM281593.1
OM281594.1
OM281595.1
OM281596.1
OM281597.1
OM281598.1
OM281599.1
ON109597.1
ON799266.1
OR418422.1
PP540290.1
PP563826.1
PP563875.1
PP564823.1

## Sheet: Consensus Analysis
DENV-1	n=	1727
Position		1	2	3	4	5	6	7	8	9	10	11	12	13	14	15	16	17	18	19	20	21
Consensus		U	G	U	G	G	A	A	G	A	G	G	U	G	G	C	U	G	G	U	C	A
%		100	100	99.54	100	100	98.38	100	100	98.96	100	99.94	99.65	100	99.83	97.22	100	99.94	99.94	99.88	99.94	99.88
				C			G			G		U	C		C	U		U	U	C	U	G
				0.4			1.62			1.04		0.06	0.17		0.17	2.78		0.06	0.06	0.12	0.06	0.12
				G									A
				0.06									0.12
													G
													0.06
DENV-2	n=	1453
Position		1	2	3	4	5	6	7	8	9	10	11	12	13	14	15	16	17	18	19	20	21
Consensus		U	G	Y	G	G	C	A	G	A	G	G	G	G	G	C	U	G	G	U	C	A
%		100	100		100	99.86	93.66	100	100	71.78	100	100	80.11	100	100	94.7	100	100	100	100	100	99.86
				C		C	U			G			A			U						U
				76.39		0.07	6.13			28.22			19.61			4.89						0.14
				U		A	A						U			A
				23.61		0.07	0.07						0.28			0.41
							G
							0.14
DENV-3	n=	955
Position		1	2	3	4	5	6	7	8	9	10	11	12	13	14	15	16	17	18	19	20	21
Consensus		U	G	U	G	G	A	A	G	A	G	G	A	G	G	C	U	G	G	U	C	A
%		100	100	99.27	100	100	100	99.9	99.9	99.9	100	100	99.58	100	100	99.48	100	100	100	100	100	99.9
				C				C	A	U			G			U						C
				0.73				0.1	0.1	0.1			0.21			0.52						0.1
													U
													0.21
DENV-4	n=	226
Position		1	2	3	4	5	6	7	8	9	10	11	12	13	14	15	16	17	18	19	20	21
Consensus		U	G	U	G	G	G	A	G	A	G	G	A	G	G	A	U	G	G	U	C	Y
%		100	100	71.68	100	100	96.46	100	100	79.65	100	100	99.56	100	100	95.13	100	100	100	100	100
				C			A			G			G			U						U
				28.32			3.1			20.35			0.44			3.1						63.27
							C									G						C
							0.44									1.33						19.03
																C						G
																0.44						15.93
																						A
																						1.77
Overall	n=	4361
		1	2	3	4	5	6	7	8	9	10	11	12	13	14	15	16	17	18	19	20	21
		U	G	U	G	G	A	A	G	A	G	G	U	G	G	C	U	G	G	U	C	A
%		100	100	72.7387	100	99.9534	61.0421	99.9781	99.9781	89.1093	100	99.9762	39.6245	100	99.9327	91.8599	100	99.9762	99.9762	99.9525	99.9762	94.7934
				C		C	C	C	A	G		U	A		C	A		U	U	C	U	U
				27.2375		0.0233226	31.87	0.0218986	0.0218986	10.8688		0.0237606	33.5474		0.0673217	5.06652		0.0237606	0.0237606	0.0475212	0.0237606	3.32548
				G		A	U			U			G			U						C
				0.0237606		0.0233226	2.0424			0.0218986			26.7836			2.89081						1.00809
							G						C			G						G
							0.688182						0.0673217			0.0689246						0.873061

## Sheet: Serotype-Geographical
Accession	Geo_Location	Organism_Name	USA
PP564725.1	#VALUE!	dengue virus type 1
PP563826.1	#VALUE!	dengue virus type 1
PP563827.1	#VALUE!	dengue virus type 1
PP563828.1	#VALUE!	dengue virus type 1
PP563829.1	#VALUE!	dengue virus type 1
PP563830.1	#VALUE!	dengue virus type 1
PP563831.1	#VALUE!	dengue virus type 1
PP563832.1	#VALUE!	dengue virus type 1
PP563833.1	#VALUE!	dengue virus type 1
PP563834.1	#VALUE!	dengue virus type 1
PP563836.1	#VALUE!	dengue virus type 1
PP563837.1	#VALUE!	dengue virus type 1
PP563841.1	#VALUE!	dengue virus type 1
PP563842.1	#VALUE!	dengue virus type 1
PP563843.1	#VALUE!	dengue virus type 1
PP563844.1	#VALUE!	dengue virus type 1
PP563846.1	#VALUE!	dengue virus type 1
MW386862.1	#VALUE!	dengue virus type I
MW386863.1	#VALUE!	dengue virus type I
MW386864.1	#VALUE!	dengue virus type I
MW386865.1	#VALUE!	dengue virus type I
MW386866.1	#VALUE!	dengue virus type I
MW386867.1	#VALUE!	dengue virus type I
MW386902.1	#VALUE!	dengue virus type I
KY672931.1	#VALUE!	dengue virus type I
KY672932.1	#VALUE!	dengue virus type I
KY672933.1	#VALUE!	dengue virus type I
KY672934.1	#VALUE!	dengue virus type I
KY672935.1	#VALUE!	dengue virus type I
KY672936.1	#VALUE!	dengue virus type I
KY672937.1	#VALUE!	dengue virus type I
KY672938.1	#VALUE!	dengue virus type I
KY672939.1	#VALUE!	dengue virus type I
KY672940.1	#VALUE!	dengue virus type I
KY672941.1	#VALUE!	dengue virus type I
KY672942.1	#VALUE!	dengue virus type I
KY672943.1	#VALUE!	dengue virus type I
KY672944.1	#VALUE!	dengue virus type I
KX056445.1	#VALUE!	dengue virus type I
KX056446.1	#VALUE!	dengue virus type I
KX056447.1	#VALUE!	dengue virus type I
KX056448.1	#VALUE!	dengue virus type I
KX056449.1	#VALUE!	dengue virus type I
KX056450.1	#VALUE!	dengue virus type I
KX056451.1	#VALUE!	dengue virus type I
KX056452.1	#VALUE!	dengue virus type I
KX056453.1	#VALUE!	dengue virus type I
KX056454.1	#VALUE!	dengue virus type I
KX056455.1	#VALUE!	dengue virus type I
KX056456.1	#VALUE!	dengue virus type I
KX056457.1	#VALUE!	dengue virus type I
KX056458.1	#VALUE!	dengue virus type I
KX056459.1	#VALUE!	dengue virus type I
KX056460.1	#VALUE!	dengue virus type I
KX056461.1	#VALUE!	dengue virus type I
KX056462.1	#VALUE!	dengue virus type I
KX056463.1	#VALUE!	dengue virus type I
KX056464.1	#VALUE!	dengue virus type I
KX056465.1	#VALUE!	dengue virus type I
KX056466.1	#VALUE!	dengue virus type I
KX056467.1	#VALUE!	dengue virus type I
KX056468.1	#VALUE!	dengue virus type I
KX056469.1	#VALUE!	dengue virus type I
KX056470.1	#VALUE!	dengue virus type I
KX056471.1	#VALUE!	dengue virus type I
KX056472.1	#VALUE!	dengue virus type I
KX056473.1	#VALUE!	dengue virus type I
KX056474.1	#VALUE!	dengue virus type I
JQ655097.1	#VALUE!	dengue virus type I
KY818248.1	#VALUE!	Dengue virus 1
KY818249.1	#VALUE!	Dengue virus 1
KY818250.1	#VALUE!	Dengue virus 1
KY818251.1	#VALUE!	Dengue virus 1
KY818252.1	#VALUE!	Dengue virus 1
KY818253.1	#VALUE!	Dengue virus 1
JF967795.1	#VALUE!	Dengue virus 1
JF967799.1	#VALUE!	Dengue virus 1
JF967800.1	#VALUE!	Dengue virus 1
JF967802.1	#VALUE!	Dengue virus 1
JF967805.1	#VALUE!	Dengue virus 1
JF967806.1	#VALUE!	Dengue virus 1
JF967815.1	#VALUE!	Dengue virus 1
JF967816.1	#VALUE!	Dengue virus 1
JF967817.1	#VALUE!	Dengue virus 1
JF967823.1	#VALUE!	Dengue virus 1
JF967827.1	#VALUE!	Dengue virus 1
JF967828.1	#VALUE!	Dengue virus 1
JF967829.1	#VALUE!	Dengue virus 1
JF967830.1	#VALUE!	Dengue virus 1
JF967831.1	#VALUE!	Dengue virus 1
JF967833.1	#VALUE!	Dengue virus 1
JF967834.1	#VALUE!	Dengue virus 1
JF967835.1	#VALUE!	Dengue virus 1
JF967836.1	#VALUE!	Dengue virus 1
JF967837.1	#VALUE!	Dengue virus 1
JF967841.1	#VALUE!	Dengue virus 1
JF967842.1	#VALUE!	Dengue virus 1
JF967843.1	#VALUE!	Dengue virus 1
JF967844.1	#VALUE!	Dengue virus 1
JF967845.1	#VALUE!	Dengue virus 1
JF967846.1	#VALUE!	Dengue virus 1
JF967849.1	#VALUE!	Dengue virus 1
JF967850.1	#VALUE!	Dengue virus 1
JF967851.1	#VALUE!	Dengue virus 1
JF967852.1	#VALUE!	Dengue virus 1
JF967853.1	#VALUE!	Dengue virus 1
JF967856.1	#VALUE!	Dengue virus 1
JF967858.1	#VALUE!	Dengue virus 1
JF967859.1	#VALUE!	Dengue virus 1
JF967860.1	#VALUE!	Dengue virus 1
JF967861.1	#VALUE!	Dengue virus 1
JF967863.1	#VALUE!	Dengue virus 1
JF967864.1	#VALUE!	Dengue virus 1
JF967869.1	#VALUE!	Dengue virus 1
JF967870.1	#VALUE!	Dengue virus 1
JF967871.1	#VALUE!	Dengue virus 1
JF967872.1	#VALUE!	Dengue virus 1
JF967873.1	#VALUE!	Dengue virus 1
JF967874.1	#VALUE!	Dengue virus 1
JF967881.1	#VALUE!	Dengue virus 1
JF967882.1	#VALUE!	Dengue virus 1
JF967883.1	#VALUE!	Dengue virus 1
JF967885.1	#VALUE!	Dengue virus 1
JF967886.1	#VALUE!	Dengue virus 1
JF967889.1	#VALUE!	Dengue virus 1
JF967890.1	#VALUE!	Dengue virus 1
JF967891.1	#VALUE!	Dengue virus 1
JF967892.1	#VALUE!	Dengue virus 1
JF967893.1	#VALUE!	Dengue virus 1
JF967894.1	#VALUE!	Dengue virus 1
JF967898.1	#VALUE!	Dengue virus 1
JF967909.1	#VALUE!	Dengue virus 1
JF967910.1	#VALUE!	Dengue virus 1
JF967912.1	#VALUE!	Dengue virus 1
JF967913.1	#VALUE!	Dengue virus 1
JF967914.1	#VALUE!	Dengue virus 1
JF967915.1	#VALUE!	Dengue virus 1
JF967916.1	#VALUE!	Dengue virus 1
JF967927.1	#VALUE!	Dengue virus 1
JF967933.1	#VALUE!	Dengue virus 1
JF967934.1	#VALUE!	Dengue virus 1
JF967941.1	#VALUE!	Dengue virus 1
JF967942.1	#VALUE!	Dengue virus 1
JF967943.1	#VALUE!	Dengue virus 1
JF967944.1	#VALUE!	Dengue virus 1
JF967948.1	#VALUE!	Dengue virus 1
JF967953.1	#VALUE!	Dengue virus 1
PP269455.1	#VALUE!	dengue virus type 1
PP269456.1	#VALUE!	dengue virus type 1
PP269457.1	#VALUE!	dengue virus type 1
PP269458.1	#VALUE!	dengue virus type 1
PP269459.1	#VALUE!	dengue virus type 1
PP269460.1	#VALUE!	dengue virus type 1
PP269461.1	#VALUE!	dengue virus type 1
PP269462.1	#VALUE!	dengue virus type 1
PP269463.1	#VALUE!	dengue virus type 1
PP269464.1	#VALUE!	dengue virus type 1
PP269465.1	#VALUE!	dengue virus type 1
PP269466.1	#VALUE!	dengue virus type 1
PP269467.1	#VALUE!	dengue virus type 1
PP269468.1	#VALUE!	dengue virus type 1
PP269469.1	#VALUE!	dengue virus type 1
PP269470.1	#VALUE!	dengue virus type 1
PP269471.1	#VALUE!	dengue virus type 1
PP269472.1	#VALUE!	dengue virus type 1
PP269473.1	#VALUE!	dengue virus type 1
PP269474.1	#VALUE!	dengue virus type 1
PP269475.1	#VALUE!	dengue virus type 1
PP269476.1	#VALUE!	dengue virus type 1
PP269477.1	#VALUE!	dengue virus type 1
PP269478.1	#VALUE!	dengue virus type 1
PP269479.1	#VALUE!	dengue virus type 1
PP269480.1	#VALUE!	dengue virus type 1
PP269481.1	#VALUE!	dengue virus type 1
PP269482.1	#VALUE!	dengue virus type 1
PP269483.1	#VALUE!	dengue virus type 1
PP269484.1	#VALUE!	dengue virus type 1
PP269485.1	#VALUE!	dengue virus type 1
PP269486.1	#VALUE!	dengue virus type 1
PP269487.1	#VALUE!	dengue virus type 1
PP269488.1	#VALUE!	dengue virus type 1
PP269489.1	#VALUE!	dengue virus type 1
PP269490.1	#VALUE!	dengue virus type 1
PP269491.1	#VALUE!	dengue virus type 1
PP269492.1	#VALUE!	dengue virus type 1
PP269493.1	#VALUE!	dengue virus type 1
PP269494.1	#VALUE!	dengue virus type 1
PP269495.1	#VALUE!	dengue virus type 1
PP269496.1	#VALUE!	dengue virus type 1
PP269497.1	#VALUE!	dengue virus type 1
PP269498.1	#VALUE!	dengue virus type 1
PP269499.1	#VALUE!	dengue virus type 1
PP269500.1	#VALUE!	dengue virus type 1
PP269501.1	#VALUE!	dengue virus type 1
PP269502.1	#VALUE!	dengue virus type 1
PP269503.1	#VALUE!	dengue virus type 1
PP269504.1	#VALUE!	dengue virus type 1
PP269505.1	#VALUE!	dengue virus type 1
PP269506.1	#VALUE!	dengue virus type 1
PP269507.1	#VALUE!	dengue virus type 1
PP269508.1	#VALUE!	dengue virus type 1
PP269509.1	#VALUE!	dengue virus type 1
PP269510.1	#VALUE!	dengue virus type 1
PP269511.1	#VALUE!	dengue virus type 1
PP269512.1	#VALUE!	dengue virus type 1
PP269513.1	#VALUE!	dengue virus type 1
PP269514.1	#VALUE!	dengue virus type 1
PP269515.1	#VALUE!	dengue virus type 1
PP269516.1	#VALUE!	dengue virus type 1
PP269517.1	#VALUE!	dengue virus type 1
PP269518.1	#VALUE!	dengue virus type 1
PP269519.1	#VALUE!	dengue virus type 1
PP269520.1	#VALUE!	dengue virus type 1
PP269521.1	#VALUE!	dengue virus type 1
PP269522.1	#VALUE!	dengue virus type 1
PP269523.1	#VALUE!	dengue virus type 1
PP269524.1	#VALUE!	dengue virus type 1
PP269525.1	#VALUE!	dengue virus type 1
PP269526.1	#VALUE!	dengue virus type 1
PP269527.1	#VALUE!	dengue virus type 1
PP269528.1	#VALUE!	dengue virus type 1
PP269529.1	#VALUE!	dengue virus type 1
PP269530.1	#VALUE!	dengue virus type 1
PP269531.1	#VALUE!	dengue virus type 1
PP269532.1	#VALUE!	dengue virus type 1
PP269533.1	#VALUE!	dengue virus type 1
PP269534.1	#VALUE!	dengue virus type 1
PP269535.1	#VALUE!	dengue virus type 1
PP269536.1	#VALUE!	dengue virus type 1
PP269537.1	#VALUE!	dengue virus type 1
PP269538.1	#VALUE!	dengue virus type 1
PP269539.1	#VALUE!	dengue virus type 1
PP269540.1	#VALUE!	dengue virus type 1
PP269541.1	#VALUE!	dengue virus type 1
PP269542.1	#VALUE!	dengue virus type 1
PP269543.1	#VALUE!	dengue virus type 1
PP269544.1	#VALUE!	dengue virus type 1
PP269545.1	#VALUE!	dengue virus type 1
PP269546.1	#VALUE!	dengue virus type 1
PP269547.1	#VALUE!	dengue virus type 1
PP269548.1	#VALUE!	dengue virus type 1
PP269549.1	#VALUE!	dengue virus type 1
PP269550.1	#VALUE!	dengue virus type 1
PP269551.1	#VALUE!	dengue virus type 1
PP269552.1	#VALUE!	dengue virus type 1
PP269553.1	#VALUE!	dengue virus type 1
PP269554.1	#VALUE!	dengue virus type 1
PP269555.1	#VALUE!	dengue virus type 1
PP269556.1	#VALUE!	dengue virus type 1
PP269557.1	#VALUE!	dengue virus type 1
PP269558.1	#VALUE!	dengue virus type 1
PP269559.1	#VALUE!	dengue virus type 1
PP269560.1	#VALUE!	dengue virus type 1
PP269561.1	#VALUE!	dengue virus type 1
PP269562.1	#VALUE!	dengue virus type 1
PP269563.1	#VALUE!	dengue virus type 1
PP269564.1	#VALUE!	dengue virus type 1
PP269565.1	#VALUE!	dengue virus type 1
PP269566.1	#VALUE!	dengue virus type 1
PP269567.1	#VALUE!	dengue virus type 1
PP269568.1	#VALUE!	dengue virus type 1
PP269569.1	#VALUE!	dengue virus type 1
PP269570.1	#VALUE!	dengue virus type 1
PP269571.1	#VALUE!	dengue virus type 1
PP269572.1	#VALUE!	dengue virus type 1
PP269573.1	#VALUE!	dengue virus type 1
PP269574.1	#VALUE!	dengue virus type 1
PP269575.1	#VALUE!	dengue virus type 1
PP269576.1	#VALUE!	dengue virus type 1
PP269577.1	#VALUE!	dengue virus type 1
PP269578.1	#VALUE!	dengue virus type 1
PP269579.1	#VALUE!	dengue virus type 1
PP269580.1	#VALUE!	dengue virus type 1
PP269581.1	#VALUE!	dengue virus type 1
PP269582.1	#VALUE!	dengue virus type 1
PP269583.1	#VALUE!	dengue virus type 1
PP269584.1	#VALUE!	dengue virus type 1
PP269585.1	#VALUE!	dengue virus type 1
PP269586.1	#VALUE!	dengue virus type 1
PP269587.1	#VALUE!	dengue virus type 1
PP269588.1	#VALUE!	dengue virus type 1
PP269589.1	#VALUE!	dengue virus type 1
PP269590.1	#VALUE!	dengue virus type 1
PP269591.1	#VALUE!	dengue virus type 1
PP269592.1	#VALUE!	dengue virus type 1
PP269593.1	#VALUE!	dengue virus type 1
PP269594.1	#VALUE!	dengue virus type 1
PP269595.1	#VALUE!	dengue virus type 1
PP269596.1	#VALUE!	dengue virus type 1
PP269597.1	#VALUE!	dengue virus type 1
PP269598.1	#VALUE!	dengue virus type 1
PP269599.1	#VALUE!	dengue virus type 1
PP269600.1	#VALUE!	dengue virus type 1
PP269601.1	#VALUE!	dengue virus type 1
PP269602.1	#VALUE!	dengue virus type 1
PP269603.1	#VALUE!	dengue virus type 1
PP269604.1	#VALUE!	dengue virus type 1
PP269605.1	#VALUE!	dengue virus type 1
PP269606.1	#VALUE!	dengue virus type 1
PP269607.1	#VALUE!	dengue virus type 1
PP269608.1	#VALUE!	dengue virus type 1
PP269609.1	#VALUE!	dengue virus type 1
PP269610.1	#VALUE!	dengue virus type 1
PP269611.1	#VALUE!	dengue virus type 1
PP269612.1	#VALUE!	dengue virus type 1
PP269613.1	#VALUE!	dengue virus type 1
PP269614.1	#VALUE!	dengue virus type 1
PP269615.1	#VALUE!	dengue virus type 1
PP269616.1	#VALUE!	dengue virus type 1
PP269617.1	#VALUE!	dengue virus type 1
PP269618.1	#VALUE!	dengue virus type 1
PP269619.1	#VALUE!	dengue virus type 1
PP269620.1	#VALUE!	dengue virus type 1
PP269621.1	#VALUE!	dengue virus type 1
PP269622.1	#VALUE!	dengue virus type 1
PP269623.1	#VALUE!	dengue virus type 1
PP269624.1	#VALUE!	dengue virus type 1
PP269625.1	#VALUE!	dengue virus type 1
PP269626.1	#VALUE!	dengue virus type 1
PP269627.1	#VALUE!	dengue virus type 1
PP269628.1	#VALUE!	dengue virus type 1
PP269629.1	#VALUE!	dengue virus type 1
PP269630.1	#VALUE!	dengue virus type 1
PP269631.1	#VALUE!	dengue virus type 1
PP269632.1	#VALUE!	dengue virus type 1
PP269633.1	#VALUE!	dengue virus type 1
PP269634.1	#VALUE!	dengue virus type 1
PP269635.1	#VALUE!	dengue virus type 1
PP269636.1	#VALUE!	dengue virus type 1
PP269637.1	#VALUE!	dengue virus type 1
PP269638.1	#VALUE!	dengue virus type 1
PP269639.1	#VALUE!	dengue virus type 1
PP269640.1	#VALUE!	dengue virus type 1
PP269641.1	#VALUE!	dengue virus type 1
PP269642.1	#VALUE!	dengue virus type 1
PP269643.1	#VALUE!	dengue virus type 1
PP269644.1	#VALUE!	dengue virus type 1
PP269645.1	#VALUE!	dengue virus type 1
PP269646.1	#VALUE!	dengue virus type 1
PP269647.1	#VALUE!	dengue virus type 1
PP269648.1	#VALUE!	dengue virus type 1
PP269649.1	#VALUE!	dengue virus type 1
PP269650.1	#VALUE!	dengue virus type 1
PP269651.1	#VALUE!	dengue virus type 1
PP269652.1	#VALUE!	dengue virus type 1
PP269653.1	#VALUE!	dengue virus type 1
PP269654.1	#VALUE!	dengue virus type 1
PP269655.1	#VALUE!	dengue virus type 1
PP269656.1	#VALUE!	dengue virus type 1
PP269657.1	#VALUE!	dengue virus type 1
PP269658.1	#VALUE!	dengue virus type 1
PP269659.1	#VALUE!	dengue virus type 1
PP269660.1	#VALUE!	dengue virus type 1
PP269661.1	#VALUE!	dengue virus type 1
PP269662.1	#VALUE!	dengue virus type 1
PP269663.1	#VALUE!	dengue virus type 1
PP269664.1	#VALUE!	dengue virus type 1
PP269665.1	#VALUE!	dengue virus type 1
PP269666.1	#VALUE!	dengue virus type 1
PP269667.1	#VALUE!	dengue virus type 1
PP269668.1	#VALUE!	dengue virus type 1
PP269669.1	#VALUE!	dengue virus type 1
PP269670.1	#VALUE!	dengue virus type 1
PP269671.1	#VALUE!	dengue virus type 1
PP269672.1	#VALUE!	dengue virus type 1
PP269673.1	#VALUE!	dengue virus type 1
PP269674.1	#VALUE!	dengue virus type 1
PP269675.1	#VALUE!	dengue virus type 1
PP269676.1	#VALUE!	dengue virus type 1
PP269677.1	#VALUE!	dengue virus type 1
PP269678.1	#VALUE!	dengue virus type 1
PP269679.1	#VALUE!	dengue virus type 1
PP269680.1	#VALUE!	dengue virus type 1
PP269681.1	#VALUE!	dengue virus type 1
PP269682.1	#VALUE!	dengue virus type 1
PP269683.1	#VALUE!	dengue virus type 1
PP269684.1	#VALUE!	dengue virus type 1
PP269685.1	#VALUE!	dengue virus type 1
PP269686.1	#VALUE!	dengue virus type 1
PP269687.1	#VALUE!	dengue virus type 1
PP269688.1	#VALUE!	dengue virus type 1
PP269689.1	#VALUE!	dengue virus type 1
PP269690.1	#VALUE!	dengue virus type 1
PP269691.1	#VALUE!	dengue virus type 1
PP269692.1	#VALUE!	dengue virus type 1
PP269693.1	#VALUE!	dengue virus type 1
PP269694.1	#VALUE!	dengue virus type 1
PP269695.1	#VALUE!	dengue virus type 1
PP269696.1	#VALUE!	dengue virus type 1
PP269697.1	#VALUE!	dengue virus type 1
PP269698.1	#VALUE!	dengue virus type 1
PP269699.1	#VALUE!	dengue virus type 1
PP269700.1	#VALUE!	dengue virus type 1
PP269701.1	#VALUE!	dengue virus type 1
PP269702.1	#VALUE!	dengue virus type 1
PP269703.1	#VALUE!	dengue virus type 1
PP269704.1	#VALUE!	dengue virus type 1
PP269705.1	#VALUE!	dengue virus type 1
PP269706.1	#VALUE!	dengue virus type 1
PP269707.1	#VALUE!	dengue virus type 1
PP269708.1	#VALUE!	dengue virus type 1
PP269709.1	#VALUE!	dengue virus type 1
PP269710.1	#VALUE!	dengue virus type 1
PP269711.1	#VALUE!	dengue virus type 1
PP269712.1	#VALUE!	dengue virus type 1
PP269713.1	#VALUE!	dengue virus type 1
PP269714.1	#VALUE!	dengue virus type 1
PP269715.1	#VALUE!	dengue virus type 1
PP269716.1	#VALUE!	dengue virus type 1
PP269717.1	#VALUE!	dengue virus type 1
PP269718.1	#VALUE!	dengue virus type 1
PP269719.1	#VALUE!	dengue virus type 1
PP269720.1	#VALUE!	dengue virus type 1
PP269721.1	#VALUE!	dengue virus type 1
PP269722.1	#VALUE!	dengue virus type 1
PP269723.1	#VALUE!	dengue virus type 1
PP269724.1	#VALUE!	dengue virus type 1
PP269725.1	#VALUE!	dengue virus type 1
PP269726.1	#VALUE!	dengue virus type 1
PP269727.1	#VALUE!	dengue virus type 1
PP269728.1	#VALUE!	dengue virus type 1
PP269729.1	#VALUE!	dengue virus type 1
PP269730.1	#VALUE!	dengue virus type 1
PP269731.1	#VALUE!	dengue virus type 1
PP269732.1	#VALUE!	dengue virus type 1
PP269733.1	#VALUE!	dengue virus type 1
PP269734.1	#VALUE!	dengue virus type 1
PP269735.1	#VALUE!	dengue virus type 1
PP269736.1	#VALUE!	dengue virus type 1
PP269737.1	#VALUE!	dengue virus type 1
PP269738.1	#VALUE!	dengue virus type 1
PP269739.1	#VALUE!	dengue virus type 1
PP269740.1	#VALUE!	dengue virus type 1
PP269741.1	#VALUE!	dengue virus type 1
PP269742.1	#VALUE!	dengue virus type 1
PP269743.1	#VALUE!	dengue virus type 1
PP269744.1	#VALUE!	dengue virus type 1
PP269745.1	#VALUE!	dengue virus type 1
PP269746.1	#VALUE!	dengue virus type 1
PP269747.1	#VALUE!	dengue virus type 1
PP269748.1	#VALUE!	dengue virus type 1
PP269749.1	#VALUE!	dengue virus type 1
PP269750.1	#VALUE!	dengue virus type 1
PP269751.1	#VALUE!	dengue virus type 1
PP269752.1	#VALUE!	dengue virus type 1
PP269753.1	#VALUE!	dengue virus type 1
PP269754.1	#VALUE!	dengue virus type 1
PP269755.1	#VALUE!	dengue virus type 1
PP269756.1	#VALUE!	dengue virus type 1
PP269757.1	#VALUE!	dengue virus type 1
PP269758.1	#VALUE!	dengue virus type 1
PP269759.1	#VALUE!	dengue virus type 1
PP269760.1	#VALUE!	dengue virus type 1
PP269761.1	#VALUE!	dengue virus type 1
PP269762.1	#VALUE!	dengue virus type 1
PP269763.1	#VALUE!	dengue virus type 1
PP269764.1	#VALUE!	dengue virus type 1
PP269765.1	#VALUE!	dengue virus type 1
PP269766.1	#VALUE!	dengue virus type 1
PP269767.1	#VALUE!	dengue virus type 1
PP269768.1	#VALUE!	dengue virus type 1
PP269769.1	#VALUE!	dengue virus type 1
PP269770.1	#VALUE!	dengue virus type 1
PP269771.1	#VALUE!	dengue virus type 1
PP269772.1	#VALUE!	dengue virus type 1
PP269773.1	#VALUE!	dengue virus type 1
PP269774.1	#VALUE!	dengue virus type 1
PP269775.1	#VALUE!	dengue virus type 1
PP269776.1	#VALUE!	dengue virus type 1
PP269777.1	#VALUE!	dengue virus type 1
PP269778.1	#VALUE!	dengue virus type 1
PP269779.1	#VALUE!	dengue virus type 1
PP269780.1	#VALUE!	dengue virus type 1
PP269781.1	#VALUE!	dengue virus type 1
PP269782.1	#VALUE!	dengue virus type 1
PP269783.1	#VALUE!	dengue virus type 1
PP269784.1	#VALUE!	dengue virus type 1
PP269785.1	#VALUE!	dengue virus type 1
PP269786.1	#VALUE!	dengue virus type 1
PP269787.1	#VALUE!	dengue virus type 1
PP269788.1	#VALUE!	dengue virus type 1
PP269789.1	#VALUE!	dengue virus type 1
PP269790.1	#VALUE!	dengue virus type 1
PP269791.1	#VALUE!	dengue virus type 1
PP269792.1	#VALUE!	dengue virus type 1
PP269793.1	#VALUE!	dengue virus type 1
PP269794.1	#VALUE!	dengue virus type 1
PP269795.1	#VALUE!	dengue virus type 1
PP269796.1	#VALUE!	dengue virus type 1
PP269797.1	#VALUE!	dengue virus type 1
PP269798.1	#VALUE!	dengue virus type 1
PP269799.1	#VALUE!	dengue virus type 1
PP269800.1	#VALUE!	dengue virus type 1
PP269801.1	#VALUE!	dengue virus type 1
PP269802.1	#VALUE!	dengue virus type 1
PP269803.1	#VALUE!	dengue virus type 1
PP269804.1	#VALUE!	dengue virus type 1
PP269805.1	#VALUE!	dengue virus type 1
PP269806.1	#VALUE!	dengue virus type 1
PP269807.1	#VALUE!	dengue virus type 1
PP269808.1	#VALUE!	dengue virus type 1
PP269809.1	#VALUE!	dengue virus type 1
PP269810.1	#VALUE!	dengue virus type 1
PP269811.1	#VALUE!	dengue virus type 1
PP269812.1	#VALUE!	dengue virus type 1
PP269813.1	#VALUE!	dengue virus type 1
PP269814.1	#VALUE!	dengue virus type 1
PP269815.1	#VALUE!	dengue virus type 1
PP269816.1	#VALUE!	dengue virus type 1
PP269817.1	#VALUE!	dengue virus type 1
PP269818.1	#VALUE!	dengue virus type 1
PP269819.1	#VALUE!	dengue virus type 1
PP269820.1	#VALUE!	dengue virus type 1
PP269821.1	#VALUE!	dengue virus type 1
PP234953.1	#VALUE!	dengue virus type 1
PP234954.1	#VALUE!	dengue virus type 1
PP204095.1	#VALUE!	dengue virus type 1
OR389016.1	#VALUE!	dengue virus type 1
OQ832560.1	#VALUE!	dengue virus type 1
OQ832561.1	#VALUE!	dengue virus type 1
OQ832562.1	#VALUE!	dengue virus type 1
OQ832563.1	#VALUE!	dengue virus type 1
OQ832564.1	#VALUE!	dengue virus type 1
OQ832565.1	#VALUE!	dengue virus type 1
OQ832566.1	#VALUE!	dengue virus type 1
OQ832567.1	#VALUE!	dengue virus type 1
OQ832568.1	#VALUE!	dengue virus type 1
OQ832569.1	#VALUE!	dengue virus type 1
OQ832570.1	#VALUE!	dengue virus type 1
OQ832571.1	#VALUE!	dengue virus type 1
OQ832609.1	#VALUE!	dengue virus type 1
OQ832610.1	#VALUE!	dengue virus type 1
OQ832611.1	#VALUE!	dengue virus type 1
OQ832612.1	#VALUE!	dengue virus type 1
OQ832613.1	#VALUE!	dengue virus type 1
OQ832614.1	#VALUE!	dengue virus type 1
OQ832615.1	#VALUE!	dengue virus type 1
OQ426566.1	#VALUE!	dengue virus type 1
OQ426567.1	#VALUE!	dengue virus type 1
OQ426568.1	#VALUE!	dengue virus type 1
OQ426569.1	#VALUE!	dengue virus type 1
OQ426570.1	#VALUE!	dengue virus type 1
OQ426571.1	#VALUE!	dengue virus type 1
OQ426572.1	#VALUE!	dengue virus type 1
OQ426573.1	#VALUE!	dengue virus type 1
OQ426574.1	#VALUE!	dengue virus type 1
OQ426575.1	#VALUE!	dengue virus type 1
OQ426576.1	#VALUE!	dengue virus type 1
OQ426577.1	#VALUE!	dengue virus type 1
OQ426578.1	#VALUE!	dengue virus type 1
OQ426579.1	#VALUE!	dengue virus type 1
OQ426580.1	#VALUE!	dengue virus type 1
OQ426581.1	#VALUE!	dengue virus type 1
OQ426582.1	#VALUE!	dengue virus type 1
OQ426583.1	#VALUE!	dengue virus type 1
OQ426584.1	#VALUE!	dengue virus type 1
OQ426585.1	#VALUE!	dengue virus type 1
OQ426586.1	#VALUE!	dengue virus type 1
OQ426587.1	#VALUE!	dengue virus type 1
OQ426588.1	#VALUE!	dengue virus type 1
OQ426589.1	#VALUE!	dengue virus type 1
OQ426590.1	#VALUE!	dengue virus type 1
OQ426591.1	#VALUE!	dengue virus type 1
OQ426592.1	#VALUE!	dengue virus type 1
OQ426593.1	#VALUE!	dengue virus type 1
OQ426594.1	#VALUE!	dengue virus type 1
OQ426595.1	#VALUE!	dengue virus type 1
OQ426596.1	#VALUE!	dengue virus type 1
OQ426597.1	#VALUE!	dengue virus type 1
OQ426598.1	#VALUE!	dengue virus type 1
OQ426599.1	#VALUE!	dengue virus type 1
OQ426600.1	#VALUE!	dengue virus type 1
OQ426601.1	#VALUE!	dengue virus type 1
OQ426602.1	#VALUE!	dengue virus type 1
OQ426603.1	#VALUE!	dengue virus type 1
OQ426604.1	#VALUE!	dengue virus type 1
OQ426605.1	#VALUE!	dengue virus type 1
OQ426606.1	#VALUE!	dengue virus type 1
OQ426607.1	#VALUE!	dengue virus type 1
OQ426608.1	#VALUE!	dengue virus type 1
OQ426609.1	#VALUE!	dengue virus type 1
OQ426610.1	#VALUE!	dengue virus type 1
OQ426611.1	#VALUE!	dengue virus type 1
OQ426612.1	#VALUE!	dengue virus type 1
OQ426613.1	#VALUE!	dengue virus type 1
OQ426614.1	#VALUE!	dengue virus type 1
OQ426615.1	#VALUE!	dengue virus type 1
OQ426616.1	#VALUE!	dengue virus type 1
OQ426617.1	#VALUE!	dengue virus type 1
OQ426618.1	#VALUE!	dengue virus type 1
OQ426619.1	#VALUE!	dengue virus type 1
OQ426620.1	#VALUE!	dengue virus type 1
OQ426621.1	#VALUE!	dengue virus type 1
OQ426622.1	#VALUE!	dengue virus type 1
OQ426623.1	#VALUE!	dengue virus type 1
OQ426624.1	#VALUE!	dengue virus type 1
OQ426625.1	#VALUE!	dengue virus type 1
OQ426626.1	#VALUE!	dengue virus type 1
OQ426627.1	#VALUE!	dengue virus type 1
OQ426628.1	#VALUE!	dengue virus type 1
OQ426629.1	#VALUE!	dengue virus type 1
OQ426630.1	#VALUE!	dengue virus type 1
OQ426631.1	#VALUE!	dengue virus type 1
OQ426632.1	#VALUE!	dengue virus type 1
OQ426633.1	#VALUE!	dengue virus type 1
OQ426634.1	#VALUE!	dengue virus type 1
OQ426635.1	#VALUE!	dengue virus type 1
OQ426636.1	#VALUE!	dengue virus type 1
OQ426637.1	#VALUE!	dengue virus type 1
OQ426638.1	#VALUE!	dengue virus type 1
OQ426639.1	#VALUE!	dengue virus type 1
OQ426640.1	#VALUE!	dengue virus type 1
OQ426641.1	#VALUE!	dengue virus type 1
OQ426642.1	#VALUE!	dengue virus type 1
OQ426643.1	#VALUE!	dengue virus type 1
OQ426644.1	#VALUE!	dengue virus type 1
OQ426645.1	#VALUE!	dengue virus type 1
OQ426646.1	#VALUE!	dengue virus type 1
OQ426647.1	#VALUE!	dengue virus type 1
OQ426648.1	#VALUE!	dengue virus type 1
OQ426649.1	#VALUE!	dengue virus type 1
OQ426650.1	#VALUE!	dengue virus type 1
OQ426651.1	#VALUE!	dengue virus type 1
OQ426652.1	#VALUE!	dengue virus type 1
OQ426653.1	#VALUE!	dengue virus type 1
OQ426654.1	#VALUE!	dengue virus type 1
OQ426655.1	#VALUE!	dengue virus type 1
OQ426656.1	#VALUE!	dengue virus type 1
OQ426657.1	#VALUE!	dengue virus type 1
OQ426658.1	#VALUE!	dengue virus type 1
OQ426659.1	#VALUE!	dengue virus type 1
OQ426660.1	#VALUE!	dengue virus type 1
OQ426661.1	#VALUE!	dengue virus type 1
OQ426662.1	#VALUE!	dengue virus type 1
OQ426663.1	#VALUE!	dengue virus type 1
OQ426664.1	#VALUE!	dengue virus type 1
OQ426665.1	#VALUE!	dengue virus type 1
OQ426666.1	#VALUE!	dengue virus type 1
OQ426667.1	#VALUE!	dengue virus type 1
OQ426668.1	#VALUE!	dengue virus type 1
OQ426669.1	#VALUE!	dengue virus type 1
OQ426670.1	#VALUE!	dengue virus type 1
OQ426671.1	#VALUE!	dengue virus type 1
OQ426672.1	#VALUE!	dengue virus type 1
OQ426673.1	#VALUE!	dengue virus type 1
OQ426674.1	#VALUE!	dengue virus type 1
OQ426675.1	#VALUE!	dengue virus type 1
OQ426676.1	#VALUE!	dengue virus type 1
OQ426677.1	#VALUE!	dengue virus type 1
OQ426678.1	#VALUE!	dengue virus type 1
OQ426679.1	#VALUE!	dengue virus type 1
OQ426680.1	#VALUE!	dengue virus type 1
OQ426681.1	#VALUE!	dengue virus type 1
OQ426682.1	#VALUE!	dengue virus type 1
OQ426683.1	#VALUE!	dengue virus type 1
OQ426684.1	#VALUE!	dengue virus type 1
OQ426685.1	#VALUE!	dengue virus type 1
OQ426686.1	#VALUE!	dengue virus type 1
OQ426687.1	#VALUE!	dengue virus type 1
OQ426688.1	#VALUE!	dengue virus type 1
OQ426689.1	#VALUE!	dengue virus type 1
OQ426690.1	#VALUE!	dengue virus type 1
OQ426691.1	#VALUE!	dengue virus type 1
OQ426692.1	#VALUE!	dengue virus type 1
OQ426693.1	#VALUE!	dengue virus type 1
OQ426694.1	#VALUE!	dengue virus type 1
OQ426695.1	#VALUE!	dengue virus type 1
OQ426696.1	#VALUE!	dengue virus type 1
OQ426697.1	#VALUE!	dengue virus type 1
OQ426698.1	#VALUE!	dengue virus type 1
OQ426699.1	#VALUE!	dengue virus type 1
OQ426700.1	#VALUE!	dengue virus type 1
OQ426701.1	#VALUE!	dengue virus type 1
OQ426702.1	#VALUE!	dengue virus type 1
OQ426703.1	#VALUE!	dengue virus type 1
OQ426704.1	#VALUE!	dengue virus type 1
OQ426705.1	#VALUE!	dengue virus type 1
OQ426706.1	#VALUE!	dengue virus type 1
OQ426707.1	#VALUE!	dengue virus type 1
OQ426708.1	#VALUE!	dengue virus type 1
OQ426709.1	#VALUE!	dengue virus type 1
OQ426710.1	#VALUE!	dengue virus type 1
OQ426711.1	#VALUE!	dengue virus type 1
OQ426712.1	#VALUE!	dengue virus type 1
OQ426713.1	#VALUE!	dengue virus type 1
OQ426714.1	#VALUE!	dengue virus type 1
OQ426715.1	#VALUE!	dengue virus type 1
OQ426716.1	#VALUE!	dengue virus type 1
OQ426717.1	#VALUE!	dengue virus type 1
OQ426718.1	#VALUE!	dengue virus type 1
OQ426719.1	#VALUE!	dengue virus type 1
OQ426720.1	#VALUE!	dengue virus type 1
OQ426721.1	#VALUE!	dengue virus type 1
OQ426722.1	#VALUE!	dengue virus type 1
OQ426723.1	#VALUE!	dengue virus type 1
OQ426724.1	#VALUE!	dengue virus type 1
OQ426725.1	#VALUE!	dengue virus type 1
OQ426726.1	#VALUE!	dengue virus type 1
OQ426727.1	#VALUE!	dengue virus type 1
OQ426728.1	#VALUE!	dengue virus type 1
OQ426729.1	#VALUE!	dengue virus type 1
OQ426730.1	#VALUE!	dengue virus type 1
OQ426731.1	#VALUE!	dengue virus type 1
OQ426732.1	#VALUE!	dengue virus type 1
OQ426733.1	#VALUE!	dengue virus type 1
OQ426734.1	#VALUE!	dengue virus type 1
OQ426735.1	#VALUE!	dengue virus type 1
OQ426736.1	#VALUE!	dengue virus type 1
OQ426737.1	#VALUE!	dengue virus type 1
OQ426738.1	#VALUE!	dengue virus type 1
OQ426739.1	#VALUE!	dengue virus type 1
OQ426740.1	#VALUE!	dengue virus type 1
OQ426741.1	#VALUE!	dengue virus type 1
OQ426742.1	#VALUE!	dengue virus type 1
OQ426743.1	#VALUE!	dengue virus type 1
OQ426744.1	#VALUE!	dengue virus type 1
OQ426745.1	#VALUE!	dengue virus type 1
OQ426746.1	#VALUE!	dengue virus type 1
OQ426747.1	#VALUE!	dengue virus type 1
OQ426748.1	#VALUE!	dengue virus type 1
OQ426749.1	#VALUE!	dengue virus type 1
OQ426750.1	#VALUE!	dengue virus type 1
OQ426751.1	#VALUE!	dengue virus type 1
OQ426752.1	#VALUE!	dengue virus type 1
OQ426753.1	#VALUE!	dengue virus type 1
OQ426754.1	#VALUE!	dengue virus type 1
OQ426755.1	#VALUE!	dengue virus type 1
OQ426756.1	#VALUE!	dengue virus type 1
OM281595.1	#VALUE!	dengue virus type 1
OP788137.1	#VALUE!	dengue virus type 1
OP788138.1	#VALUE!	dengue virus type 1
OP788139.1	#VALUE!	dengue virus type 1
OP788140.1	#VALUE!	dengue virus type 1
OP788141.1	#VALUE!	dengue virus type 1
OP788142.1	#VALUE!	dengue virus type 1
OP788143.1	#VALUE!	dengue virus type 1
OP788144.1	#VALUE!	dengue virus type 1
OP788145.1	#VALUE!	dengue virus type 1
OP788146.1	#VALUE!	dengue virus type 1
OP788147.1	#VALUE!	dengue virus type 1
OP788148.1	#VALUE!	dengue virus type 1
OP788149.1	#VALUE!	dengue virus type 1
OP788150.1	#VALUE!	dengue virus type 1
OP788151.1	#VALUE!	dengue virus type 1
OP788152.1	#VALUE!	dengue virus type 1
OP788153.1	#VALUE!	dengue virus type 1
OP788154.1	#VALUE!	dengue virus type 1
OP788155.1	#VALUE!	dengue virus type 1
OP788156.1	#VALUE!	dengue virus type 1
OP788157.1	#VALUE!	dengue virus type 1
OP788158.1	#VALUE!	dengue virus type 1
OP788159.1	#VALUE!	dengue virus type 1
OP788160.1	#VALUE!	dengue virus type 1
OP788161.1	#VALUE!	dengue virus type 1
OP788162.1	#VALUE!	dengue virus type 1
OP788163.1	#VALUE!	dengue virus type 1
OP788164.1	#VALUE!	dengue virus type 1
OP788165.1	#VALUE!	dengue virus type 1
OP788166.1	#VALUE!	dengue virus type 1
OP788167.1	#VALUE!	dengue virus type 1
OP788168.1	#VALUE!	dengue virus type 1
OP788169.1	#VALUE!	dengue virus type 1
OP788170.1	#VALUE!	dengue virus type 1
OP788171.1	#VALUE!	dengue virus type 1
OP788172.1	#VALUE!	dengue virus type 1
OP788173.1	#VALUE!	dengue virus type 1
OP788174.1	#VALUE!	dengue virus type 1
OP788175.1	#VALUE!	dengue virus type 1
OP090342.1	#VALUE!	dengue virus type 1
OP090343.1	#VALUE!	dengue virus type 1
OP090344.1	#VALUE!	dengue virus type 1
OP090345.1	#VALUE!	dengue virus type 1
OP090346.1	#VALUE!	dengue virus type 1
OP090347.1	#VALUE!	dengue virus type 1
OP090348.1	#VALUE!	dengue virus type 1
OP090349.1	#VALUE!	dengue virus type 1
OP090350.1	#VALUE!	dengue virus type 1
OP090351.1	#VALUE!	dengue virus type 1
ON845601.1	#VALUE!	dengue virus type 1
MT125060.1	#VALUE!	dengue virus type 1
MT125064.1	#VALUE!	dengue virus type 1
MT125068.1	#VALUE!	dengue virus type 1
MT125071.1	#VALUE!	dengue virus type 1
MT125078.1	#VALUE!	dengue virus type 1
MT125079.1	#VALUE!	dengue virus type 1
OQ521584.1	#VALUE!	dengue virus type I
OQ521585.1	#VALUE!	dengue virus type I
OQ521586.1	#VALUE!	dengue virus type I
OQ521587.1	#VALUE!	dengue virus type I
OQ521588.1	#VALUE!	dengue virus type I
OQ521589.1	#VALUE!	dengue virus type I
OQ521590.1	#VALUE!	dengue virus type I
OQ521591.1	#VALUE!	dengue virus type I
OQ521592.1	#VALUE!	dengue virus type I
OQ521593.1	#VALUE!	dengue virus type I
OQ521594.1	#VALUE!	dengue virus type I
OQ521595.1	#VALUE!	dengue virus type I
OQ521596.1	#VALUE!	dengue virus type I
OQ521597.1	#VALUE!	dengue virus type I
OQ521598.1	#VALUE!	dengue virus type I
OQ521599.1	#VALUE!	dengue virus type I
OQ521600.1	#VALUE!	dengue virus type I
OQ521601.1	#VALUE!	dengue virus type I
OQ521602.1	#VALUE!	dengue virus type I
OQ521603.1	#VALUE!	dengue virus type I
OQ521604.1	#VALUE!	dengue virus type I
OQ521605.1	#VALUE!	dengue virus type I
OQ521606.1	#VALUE!	dengue virus type I
OQ521607.1	#VALUE!	dengue virus type I
OQ521608.1	#VALUE!	dengue virus type I
OQ521609.1	#VALUE!	dengue virus type I
OQ521610.1	#VALUE!	dengue virus type I
OQ521611.1	#VALUE!	dengue virus type I
OQ521612.1	#VALUE!	dengue virus type I
OQ521613.1	#VALUE!	dengue virus type I
OQ521614.1	#VALUE!	dengue virus type I
OQ521615.1	#VALUE!	dengue virus type I
OQ521616.1	#VALUE!	dengue virus type I
OQ521617.1	#VALUE!	dengue virus type I
OQ521618.1	#VALUE!	dengue virus type I
OQ521619.1	#VALUE!	dengue virus type I
OQ521620.1	#VALUE!	dengue virus type I
OQ521621.1	#VALUE!	dengue virus type I
OQ521622.1	#VALUE!	dengue virus type I
OQ521623.1	#VALUE!	dengue virus type I
OQ521624.1	#VALUE!	dengue virus type I
MZ520694.1	#VALUE!	dengue virus type I
MZ520696.1	#VALUE!	dengue virus type I
MZ520699.1	#VALUE!	dengue virus type I
MW945425.1	#VALUE!	dengue virus type I
MH729968.1	#VALUE!	dengue virus type I
MN912109.1	#VALUE!	dengue virus type I
MN912131.1	#VALUE!	dengue virus type I
MN912152.1	#VALUE!	dengue virus type I
MN912177.1	#VALUE!	dengue virus type I
MN912202.1	#VALUE!	dengue virus type I
MN912224.1	#VALUE!	dengue virus type I
LC428053.1	#VALUE!	dengue virus type I
LC428054.1	#VALUE!	dengue virus type I
LC428055.1	#VALUE!	dengue virus type I
LC428056.1	#VALUE!	dengue virus type I
LC428057.1	#VALUE!	dengue virus type I
LC428058.1	#VALUE!	dengue virus type I
LC428059.1	#VALUE!	dengue virus type I
LC428060.1	#VALUE!	dengue virus type I
LC428061.1	#VALUE!	dengue virus type I
LC428062.1	#VALUE!	dengue virus type I
LC428063.1	#VALUE!	dengue virus type I
LC428064.1	#VALUE!	dengue virus type I
LC428065.1	#VALUE!	dengue virus type I
LC428066.1	#VALUE!	dengue virus type I
LC428067.1	#VALUE!	dengue virus type I
LC428068.1	#VALUE!	dengue virus type I
LC428069.1	#VALUE!	dengue virus type I
LC428070.1	#VALUE!	dengue virus type I
LC428071.1	#VALUE!	dengue virus type I
LC428072.1	#VALUE!	dengue virus type I
LC428073.1	#VALUE!	dengue virus type I
LC428074.1	#VALUE!	dengue virus type I
LC428075.1	#VALUE!	dengue virus type I
LC428076.1	#VALUE!	dengue virus type I
LC428077.1	#VALUE!	dengue virus type I
LC428078.1	#VALUE!	dengue virus type I
LC428079.1	#VALUE!	dengue virus type I
LC428080.1	#VALUE!	dengue virus type I
KY971685.1	#VALUE!	dengue virus type I
KY971686.1	#VALUE!	dengue virus type I
KY971687.1	#VALUE!	dengue virus type I
KY971688.1	#VALUE!	dengue virus type I
KY971689.1	#VALUE!	dengue virus type I
KY971690.1	#VALUE!	dengue virus type I
KY971691.1	#VALUE!	dengue virus type I
KY971692.1	#VALUE!	dengue virus type I
KY971693.1	#VALUE!	dengue virus type I
KY971694.1	#VALUE!	dengue virus type I
KY971695.1	#VALUE!	dengue virus type I
KY971696.1	#VALUE!	dengue virus type I
KY971697.1	#VALUE!	dengue virus type I
KY971698.1	#VALUE!	dengue virus type I
KY971699.1	#VALUE!	dengue virus type I
KY971700.1	#VALUE!	dengue virus type I
KY971701.1	#VALUE!	dengue virus type I
KY971702.1	#VALUE!	dengue virus type I
KY971703.1	#VALUE!	dengue virus type I
KY971704.1	#VALUE!	dengue virus type I
KY971705.1	#VALUE!	dengue virus type I
KY971706.1	#VALUE!	dengue virus type I
KY971707.1	#VALUE!	dengue virus type I
KY971708.1	#VALUE!	dengue virus type I
KY971709.1	#VALUE!	dengue virus type I
KY971710.1	#VALUE!	dengue virus type I
KY971711.1	#VALUE!	dengue virus type I
KY971712.1	#VALUE!	dengue virus type I
KY971713.1	#VALUE!	dengue virus type I
KY971714.1	#VALUE!	dengue virus type I
KY971715.1	#VALUE!	dengue virus type I
KY971716.1	#VALUE!	dengue virus type I
KY971717.1	#VALUE!	dengue virus type I
KY971718.1	#VALUE!	dengue virus type I
KY971719.1	#VALUE!	dengue virus type I
KT825017.1	#VALUE!	dengue virus type I
KT825033.1	#VALUE!	dengue virus type I
KT825044.1	#VALUE!	dengue virus type I
KY495793.1	#VALUE!	dengue virus type I
KY882516.1	#VALUE!	dengue virus type I
LC311794.1	#VALUE!	dengue virus type I
LC311795.1	#VALUE!	dengue virus type I
LC311796.1	#VALUE!	dengue virus type I
LC311797.1	#VALUE!	dengue virus type I
LC311798.1	#VALUE!	dengue virus type I
LC311799.1	#VALUE!	dengue virus type I
LC311800.1	#VALUE!	dengue virus type I
LC311801.1	#VALUE!	dengue virus type I
LC311802.1	#VALUE!	dengue virus type I
LC311803.1	#VALUE!	dengue virus type I
LC311804.1	#VALUE!	dengue virus type I
LC311805.1	#VALUE!	dengue virus type I
LC311806.1	#VALUE!	dengue virus type I
LC311807.1	#VALUE!	dengue virus type I
LC311808.1	#VALUE!	dengue virus type I
KU509292.1	#VALUE!	dengue virus type I
LC148031.1	#VALUE!	dengue virus type I
KT175105.1	#VALUE!	dengue virus type I
KT175106.1	#VALUE!	dengue virus type I
KF971712.1	#VALUE!	dengue virus type I
KF955446.1	#VALUE!	dengue virus type I
KF921934.1	#VALUE!	dengue virus type I
KF921935.1	#VALUE!	dengue virus type I
KF921936.1	#VALUE!	dengue virus type I
KF921937.1	#VALUE!	dengue virus type I
KF921938.1	#VALUE!	dengue virus type I
KF921939.1	#VALUE!	dengue virus type I
KF921940.1	#VALUE!	dengue virus type I
KF921941.1	#VALUE!	dengue virus type I
KF921942.1	#VALUE!	dengue virus type I
KF921943.1	#VALUE!	dengue virus type I
KF921944.1	#VALUE!	dengue virus type I
KF921945.1	#VALUE!	dengue virus type I
KF921946.1	#VALUE!	dengue virus type I
KF921947.1	#VALUE!	dengue virus type I
KF921948.1	#VALUE!	dengue virus type I
KF921949.1	#VALUE!	dengue virus type I
KF921950.1	#VALUE!	dengue virus type I
KF921951.1	#VALUE!	dengue virus type I
KF921952.1	#VALUE!	dengue virus type I
KC861917.1	#VALUE!	dengue virus type I
KC861918.1	#VALUE!	dengue virus type I
KC861919.1	#VALUE!	dengue virus type I
KC861920.1	#VALUE!	dengue virus type I
KC861921.1	#VALUE!	dengue virus type I
KC861922.1	#VALUE!	dengue virus type I
KC861923.1	#VALUE!	dengue virus type I
KC861924.1	#VALUE!	dengue virus type I
KC861925.1	#VALUE!	dengue virus type I
KC861926.1	#VALUE!	dengue virus type I
KC861927.1	#VALUE!	dengue virus type I
KC861928.1	#VALUE!	dengue virus type I
KC861929.1	#VALUE!	dengue virus type I
KC861930.1	#VALUE!	dengue virus type I
KC861931.1	#VALUE!	dengue virus type I
KC861932.1	#VALUE!	dengue virus type I
KC861933.1	#VALUE!	dengue virus type I
KC861934.1	#VALUE!	dengue virus type I
KC861935.1	#VALUE!	dengue virus type I
KC861936.1	#VALUE!	dengue virus type I
KC861937.1	#VALUE!	dengue virus type I
KC861938.1	#VALUE!	dengue virus type I
KC861939.1	#VALUE!	dengue virus type I
KC861940.1	#VALUE!	dengue virus type I
KC861941.1	#VALUE!	dengue virus type I
KC861942.1	#VALUE!	dengue virus type I
KC861943.1	#VALUE!	dengue virus type I
KC861944.1	#VALUE!	dengue virus type I
KC861945.1	#VALUE!	dengue virus type I
KC861946.1	#VALUE!	dengue virus type I
KC861948.1	#VALUE!	dengue virus type I
KC861949.1	#VALUE!	dengue virus type I
KC861950.1	#VALUE!	dengue virus type I
KC861951.1	#VALUE!	dengue virus type I
KC861952.1	#VALUE!	dengue virus type I
KC861953.1	#VALUE!	dengue virus type I
KC861954.1	#VALUE!	dengue virus type I
KC861955.1	#VALUE!	dengue virus type I
KC861956.1	#VALUE!	dengue virus type I
KC861957.1	#VALUE!	dengue virus type I
KC861958.1	#VALUE!	dengue virus type I
KC861959.1	#VALUE!	dengue virus type I
KC861960.1	#VALUE!	dengue virus type I
KC861962.1	#VALUE!	dengue virus type I
KC861963.1	#VALUE!	dengue virus type I
KC861964.1	#VALUE!	dengue virus type I
KC861965.1	#VALUE!	dengue virus type I
KC861966.1	#VALUE!	dengue virus type I
KC861967.1	#VALUE!	dengue virus type I
KC861968.1	#VALUE!	dengue virus type I
KC861969.1	#VALUE!	dengue virus type I
KC861970.1	#VALUE!	dengue virus type I
KC861972.1	#VALUE!	dengue virus type I
KC861973.1	#VALUE!	dengue virus type I
KC861974.1	#VALUE!	dengue virus type I
KC861975.1	#VALUE!	dengue virus type I
KC861976.1	#VALUE!	dengue virus type I
KC861977.1	#VALUE!	dengue virus type I
KC861978.1	#VALUE!	dengue virus type I
KC861979.1	#VALUE!	dengue virus type I
JN415487.1	#VALUE!	dengue virus type I
JN415533.1	#VALUE!	dengue virus type I
JN415534.1	#VALUE!	dengue virus type I
JN415535.1	#VALUE!	dengue virus type I
JX569839.1	#VALUE!	dengue virus type I
JX569840.1	#VALUE!	dengue virus type I
JX569841.1	#VALUE!	dengue virus type I
JX569842.1	#VALUE!	dengue virus type I
JX569843.1	#VALUE!	dengue virus type I
JX569844.1	#VALUE!	dengue virus type I
JX569845.1	#VALUE!	dengue virus type I
JX569846.1	#VALUE!	dengue virus type I
JX476084.1	#VALUE!	dengue virus type I
JX476085.1	#VALUE!	dengue virus type I
JX476086.1	#VALUE!	dengue virus type I
JX476087.1	#VALUE!	dengue virus type I
JX476088.1	#VALUE!	dengue virus type I
JX476089.1	#VALUE!	dengue virus type I
JX476090.1	#VALUE!	dengue virus type I
JX476091.1	#VALUE!	dengue virus type I
JX476092.1	#VALUE!	dengue virus type I
JX476093.1	#VALUE!	dengue virus type I
JX476094.1	#VALUE!	dengue virus type I
JX476095.1	#VALUE!	dengue virus type I
JX446299.1	#VALUE!	dengue virus type I
JX446300.1	#VALUE!	dengue virus type I
JX446301.1	#VALUE!	dengue virus type I
JX446302.1	#VALUE!	dengue virus type I
JX446303.1	#VALUE!	dengue virus type I
JX446304.1	#VALUE!	dengue virus type I
JX446305.1	#VALUE!	dengue virus type I
JX446306.1	#VALUE!	dengue virus type I
JQ287660.1	#VALUE!	dengue virus type I
JQ287661.1	#VALUE!	dengue virus type I
JQ287662.1	#VALUE!	dengue virus type I
JQ287663.1	#VALUE!	dengue virus type I
JQ287667.1	#VALUE!	dengue virus type I
JN376778.1	#VALUE!	dengue virus type I
JN376779.1	#VALUE!	dengue virus type I
JN376780.1	#VALUE!	dengue virus type I
JN376781.1	#VALUE!	dengue virus type I
JN376782.1	#VALUE!	dengue virus type I
JN376783.1	#VALUE!	dengue virus type I
JN376784.1	#VALUE!	dengue virus type I
JF269174.1	#VALUE!	dengue virus type I
JF269175.1	#VALUE!	dengue virus type I
JF269176.1	#VALUE!	dengue virus type I
JF269177.1	#VALUE!	dengue virus type I
JF269178.1	#VALUE!	dengue virus type I
JF269179.1	#VALUE!	dengue virus type I
JF269180.1	#VALUE!	dengue virus type I
JF269181.1	#VALUE!	dengue virus type I
JF269182.1	#VALUE!	dengue virus type I
JF269183.1	#VALUE!	dengue virus type I
JF269184.1	#VALUE!	dengue virus type I
JN093516.1	#VALUE!	dengue virus type I
JN000935.1	#VALUE!	dengue virus type I
JF937596.1	#VALUE!	dengue virus type I
JF937597.1	#VALUE!	dengue virus type I
JF937598.1	#VALUE!	dengue virus type I
JF937599.1	#VALUE!	dengue virus type I
JF937600.1	#VALUE!	dengue virus type I
JF937601.1	#VALUE!	dengue virus type I
JF937602.1	#VALUE!	dengue virus type I
JF937603.1	#VALUE!	dengue virus type I
JF937604.1	#VALUE!	dengue virus type I
JF937605.1	#VALUE!	dengue virus type I
JF937606.1	#VALUE!	dengue virus type I
JF937607.1	#VALUE!	dengue virus type I
JF937608.1	#VALUE!	dengue virus type I
JF937609.1	#VALUE!	dengue virus type I
JF937610.1	#VALUE!	dengue virus type I
JF937611.1	#VALUE!	dengue virus type I
JF937612.1	#VALUE!	dengue virus type I
JF937613.1	#VALUE!	dengue virus type I
JF937614.1	#VALUE!	dengue virus type I
JF937615.1	#VALUE!	dengue virus type I
JF937616.1	#VALUE!	dengue virus type I
JF937617.1	#VALUE!	dengue virus type I
JF937618.1	#VALUE!	dengue virus type I
JF937619.1	#VALUE!	dengue virus type I
JF937649.1	#VALUE!	dengue virus type I
JF937650.1	#VALUE!	dengue virus type I
HQ588146.1	#VALUE!	dengue virus type I
HQ591537.1	#VALUE!	dengue virus type I
HQ591538.1	#VALUE!	dengue virus type I
HQ591539.1	#VALUE!	dengue virus type I
HQ591540.1	#VALUE!	dengue virus type I
HQ591541.1	#VALUE!	dengue virus type I
HQ591542.1	#VALUE!	dengue virus type I
HQ591543.1	#VALUE!	dengue virus type I
HQ591544.1	#VALUE!	dengue virus type I
HQ591545.1	#VALUE!	dengue virus type I
HQ591546.1	#VALUE!	dengue virus type I
HQ591547.1	#VALUE!	dengue virus type I
HQ591548.1	#VALUE!	dengue virus type I
HQ591549.1	#VALUE!	dengue virus type I
HQ591550.1	#VALUE!	dengue virus type I
HQ591551.1	#VALUE!	dengue virus type I
HQ591552.1	#VALUE!	dengue virus type I
HQ591553.1	#VALUE!	dengue virus type I
HQ591554.1	#VALUE!	dengue virus type I
HQ591555.1	#VALUE!	dengue virus type I
HQ591556.1	#VALUE!	dengue virus type I
HM488256.1	#VALUE!	dengue virus type I
HM631850.1	#VALUE!	dengue virus type I
HM631851.1	#VALUE!	dengue virus type I
HM181960.1	#VALUE!	dengue virus type I
HM181961.1	#VALUE!	dengue virus type I
HM181962.1	#VALUE!	dengue virus type I
HM181963.1	#VALUE!	dengue virus type I
HM181964.1	#VALUE!	dengue virus type I
HM181965.1	#VALUE!	dengue virus type I
HM181966.1	#VALUE!	dengue virus type I
HM181967.1	#VALUE!	dengue virus type I
HM181968.1	#VALUE!	dengue virus type I
HM181969.1	#VALUE!	dengue virus type I
HM181970.1	#VALUE!	dengue virus type I
GU131678.1	#VALUE!	dengue virus type I
GU131679.1	#VALUE!	dengue virus type I
GU131680.1	#VALUE!	dengue virus type I
GU131681.1	#VALUE!	dengue virus type I
GU131682.1	#VALUE!	dengue virus type I
GU131683.1	#VALUE!	dengue virus type I
GU131684.1	#VALUE!	dengue virus type I
GU131685.1	#VALUE!	dengue virus type I
GU131686.1	#VALUE!	dengue virus type I
GU131687.1	#VALUE!	dengue virus type I
GU131688.1	#VALUE!	dengue virus type I
GU131689.1	#VALUE!	dengue virus type I
GU131690.1	#VALUE!	dengue virus type I
GU131691.1	#VALUE!	dengue virus type I
GU131692.1	#VALUE!	dengue virus type I
GU131693.1	#VALUE!	dengue virus type I
GU131694.1	#VALUE!	dengue virus type I
GU131695.1	#VALUE!	dengue virus type I
GU131696.1	#VALUE!	dengue virus type I
GU131697.1	#VALUE!	dengue virus type I
GU131698.1	#VALUE!	dengue virus type I
GU131699.1	#VALUE!	dengue virus type I
GU131700.1	#VALUE!	dengue virus type I
GU131701.1	#VALUE!	dengue virus type I
GU131702.1	#VALUE!	dengue virus type I
GU131703.1	#VALUE!	dengue virus type I
GU131704.1	#VALUE!	dengue virus type I
GU131705.1	#VALUE!	dengue virus type I
GU131706.1	#VALUE!	dengue virus type I
GU131707.1	#VALUE!	dengue virus type I
GU131708.1	#VALUE!	dengue virus type I
GU131709.1	#VALUE!	dengue virus type I
GU131710.1	#VALUE!	dengue virus type I
GU131711.1	#VALUE!	dengue virus type I
GU131712.1	#VALUE!	dengue virus type I
GU131713.1	#VALUE!	dengue virus type I
GU131714.1	#VALUE!	dengue virus type I
GU131715.1	#VALUE!	dengue virus type I
GU131716.1	#VALUE!	dengue virus type I
GU131717.1	#VALUE!	dengue virus type I
GU131718.1	#VALUE!	dengue virus type I
GU131719.1	#VALUE!	dengue virus type I
GU131720.1	#VALUE!	dengue virus type I
GU131721.1	#VALUE!	dengue virus type I
GU131722.1	#VALUE!	dengue virus type I
GU131723.1	#VALUE!	dengue virus type I
GU131724.1	#VALUE!	dengue virus type I
GU131725.1	#VALUE!	dengue virus type I
GU131726.1	#VALUE!	dengue virus type I
GU131727.1	#VALUE!	dengue virus type I
GU131728.1	#VALUE!	dengue virus type I
GU131729.1	#VALUE!	dengue virus type I
GU131730.1	#VALUE!	dengue virus type I
GU131731.1	#VALUE!	dengue virus type I
GU131732.1	#VALUE!	dengue virus type I
GU131733.1	#VALUE!	dengue virus type I
GU131734.1	#VALUE!	dengue virus type I
GU131735.1	#VALUE!	dengue virus type I
GU131736.1	#VALUE!	dengue virus type I
GU131737.1	#VALUE!	dengue virus type I
GU131738.1	#VALUE!	dengue virus type I
GU131739.1	#VALUE!	dengue virus type I
GU131740.1	#VALUE!	dengue virus type I
GU131741.1	#VALUE!	dengue virus type I
GU131742.1	#VALUE!	dengue virus type I
GU131743.1	#VALUE!	dengue virus type I
GU131744.1	#VALUE!	dengue virus type I
GU131745.1	#VALUE!	dengue virus type I
GU131746.1	#VALUE!	dengue virus type I
GU131747.1	#VALUE!	dengue virus type I
GU131748.1	#VALUE!	dengue virus type I
GU131749.1	#VALUE!	dengue virus type I
GU131750.1	#VALUE!	dengue virus type I
GU131751.1	#VALUE!	dengue virus type I
GU131752.1	#VALUE!	dengue virus type I
GU131753.1	#VALUE!	dengue virus type I
GU131754.1	#VALUE!	dengue virus type I
GU131755.1	#VALUE!	dengue virus type I
GU131756.1	#VALUE!	dengue virus type I
GU131757.1	#VALUE!	dengue virus type I
GU131758.1	#VALUE!	dengue virus type I
GU131759.1	#VALUE!	dengue virus type I
GU131760.1	#VALUE!	dengue virus type I
GU131761.1	#VALUE!	dengue virus type I
GU131762.1	#VALUE!	dengue virus type I
GU131763.1	#VALUE!	dengue virus type I
GU131764.1	#VALUE!	dengue virus type I
GU131765.1	#VALUE!	dengue virus type I
GU131766.1	#VALUE!	dengue virus type I
GU131767.1	#VALUE!	dengue virus type I
GU131768.1	#VALUE!	dengue virus type I
GU131769.1	#VALUE!	dengue virus type I
GU131770.1	#VALUE!	dengue virus type I
GU131771.1	#VALUE!	dengue virus type I
GU131772.1	#VALUE!	dengue virus type I
GU131773.1	#VALUE!	dengue virus type I
GU131774.1	#VALUE!	dengue virus type I
GU131775.1	#VALUE!	dengue virus type I
GU131776.1	#VALUE!	dengue virus type I
GU131777.1	#VALUE!	dengue virus type I
GU131778.1	#VALUE!	dengue virus type I
GU131779.1	#VALUE!	dengue virus type I
GU131780.1	#VALUE!	dengue virus type I
GU131781.1	#VALUE!	dengue virus type I
GU131782.1	#VALUE!	dengue virus type I
GU131783.1	#VALUE!	dengue virus type I
GU131784.1	#VALUE!	dengue virus type I
GU131785.1	#VALUE!	dengue virus type I
GU131786.1	#VALUE!	dengue virus type I
GU131787.1	#VALUE!	dengue virus type I
GU131788.1	#VALUE!	dengue virus type I
GU131789.1	#VALUE!	dengue virus type I
GU131790.1	#VALUE!	dengue virus type I
GU131791.1	#VALUE!	dengue virus type I
GU131792.1	#VALUE!	dengue virus type I
GU131793.1	#VALUE!	dengue virus type I
GU131794.1	#VALUE!	dengue virus type I
GU131795.1	#VALUE!	dengue virus type I
GU131796.1	#VALUE!	dengue virus type I
GU131797.1	#VALUE!	dengue virus type I
GU131798.1	#VALUE!	dengue virus type I
GU131799.1	#VALUE!	dengue virus type I
GU131800.1	#VALUE!	dengue virus type I
GU131801.1	#VALUE!	dengue virus type I
GU131802.1	#VALUE!	dengue virus type I
GU131803.1	#VALUE!	dengue virus type I
GU131804.1	#VALUE!	dengue virus type I
GU131805.1	#VALUE!	dengue virus type I
GU131806.1	#VALUE!	dengue virus type I
GU131807.1	#VALUE!	dengue virus type I
GU131808.1	#VALUE!	dengue virus type I
GU131809.1	#VALUE!	dengue virus type I
GU131810.1	#VALUE!	dengue virus type I
GU131811.1	#VALUE!	dengue virus type I
GU131812.1	#VALUE!	dengue virus type I
GU131813.1	#VALUE!	dengue virus type I
GU131814.1	#VALUE!	dengue virus type I
GU131815.1	#VALUE!	dengue virus type I
GU131816.1	#VALUE!	dengue virus type I
GU131817.1	#VALUE!	dengue virus type I
GU131818.1	#VALUE!	dengue virus type I
GU131819.1	#VALUE!	dengue virus type I
GU131820.1	#VALUE!	dengue virus type I
GU131821.1	#VALUE!	dengue virus type I
GU131822.1	#VALUE!	dengue virus type I
GU131823.1	#VALUE!	dengue virus type I
GU131824.1	#VALUE!	dengue virus type I
GU131825.1	#VALUE!	dengue virus type I
GU131826.1	#VALUE!	dengue virus type I
GU131827.1	#VALUE!	dengue virus type I
GU131828.1	#VALUE!	dengue virus type I
GU131829.1	#VALUE!	dengue virus type I
GU131830.1	#VALUE!	dengue virus type I
GU131831.1	#VALUE!	dengue virus type I
GQ868605.1	#VALUE!	dengue virus type I
GQ868606.1	#VALUE!	dengue virus type I
GQ868607.1	#VALUE!	dengue virus type I
GQ868608.1	#VALUE!	dengue virus type I
GQ868609.1	#VALUE!	dengue virus type I
GQ868610.1	#VALUE!	dengue virus type I
GQ868611.1	#VALUE!	dengue virus type I
GQ868612.1	#VALUE!	dengue virus type I
GQ868613.1	#VALUE!	dengue virus type I
GQ868614.1	#VALUE!	dengue virus type I
GQ868615.1	#VALUE!	dengue virus type I
GQ199771.1	#VALUE!	dengue virus type I
GQ199772.1	#VALUE!	dengue virus type I
GQ199773.1	#VALUE!	dengue virus type I
GQ199774.1	#VALUE!	dengue virus type I
GQ199775.1	#VALUE!	dengue virus type I
GQ199776.1	#VALUE!	dengue virus type I
GQ199777.1	#VALUE!	dengue virus type I
GQ199778.1	#VALUE!	dengue virus type I
GQ199779.1	#VALUE!	dengue virus type I
GQ199780.1	#VALUE!	dengue virus type I
GQ199781.1	#VALUE!	dengue virus type I
GQ199782.1	#VALUE!	dengue virus type I
GQ199783.1	#VALUE!	dengue virus type I
GQ199784.1	#VALUE!	dengue virus type I
GQ199785.1	#VALUE!	dengue virus type I
GQ199786.1	#VALUE!	dengue virus type I
GQ199787.1	#VALUE!	dengue virus type I
GQ199788.1	#VALUE!	dengue virus type I
GQ199789.1	#VALUE!	dengue virus type I
GQ199790.1	#VALUE!	dengue virus type I
GQ199791.1	#VALUE!	dengue virus type I
GQ199792.1	#VALUE!	dengue virus type I
GQ199793.1	#VALUE!	dengue virus type I
GQ199794.1	#VALUE!	dengue virus type I
GQ199795.1	#VALUE!	dengue virus type I
GQ199796.1	#VALUE!	dengue virus type I
GQ199797.1	#VALUE!	dengue virus type I
GQ199798.1	#VALUE!	dengue virus type I
GQ199799.1	#VALUE!	dengue virus type I
GQ199800.1	#VALUE!	dengue virus type I
GQ199801.1	#VALUE!	dengue virus type I
GQ199802.1	#VALUE!	dengue virus type I
GQ199803.1	#VALUE!	dengue virus type I
GQ199804.1	#VALUE!	dengue virus type I
GQ199805.1	#VALUE!	dengue virus type I
GQ199806.1	#VALUE!	dengue virus type I
GQ199807.1	#VALUE!	dengue virus type I
GQ199808.1	#VALUE!	dengue virus type I
GQ199809.1	#VALUE!	dengue virus type I
GQ199810.1	#VALUE!	dengue virus type I
GQ199811.1	#VALUE!	dengue virus type I
GQ199812.1	#VALUE!	dengue virus type I
GQ199813.1	#VALUE!	dengue virus type I
GQ199814.1	#VALUE!	dengue virus type I
GQ199815.1	#VALUE!	dengue virus type I
GQ199816.1	#VALUE!	dengue virus type I
GQ199817.1	#VALUE!	dengue virus type I
GQ199818.1	#VALUE!	dengue virus type I
GQ199819.1	#VALUE!	dengue virus type I
GQ199820.1	#VALUE!	dengue virus type I
GQ199821.1	#VALUE!	dengue virus type I
GQ199822.1	#VALUE!	dengue virus type I
GQ199823.1	#VALUE!	dengue virus type I
GQ199824.1	#VALUE!	dengue virus type I
GQ199825.1	#VALUE!	dengue virus type I
GQ199826.1	#VALUE!	dengue virus type I
GQ199827.1	#VALUE!	dengue virus type I
GQ199828.1	#VALUE!	dengue virus type I
GQ199829.1	#VALUE!	dengue virus type I
GQ199830.1	#VALUE!	dengue virus type I
GQ199831.1	#VALUE!	dengue virus type I
GQ199832.1	#VALUE!	dengue virus type I
GQ199833.1	#VALUE!	dengue virus type I
GQ199834.1	#VALUE!	dengue virus type I
GQ199835.1	#VALUE!	dengue virus type I
GQ199836.1	#VALUE!	dengue virus type I
GQ199837.1	#VALUE!	dengue virus type I
GQ199838.1	#VALUE!	dengue virus type I
GQ199839.1	#VALUE!	dengue virus type I
GQ199840.1	#VALUE!	dengue virus type I
GQ199841.1	#VALUE!	dengue virus type I
GQ199842.1	#VALUE!	dengue virus type I
GQ199843.1	#VALUE!	dengue virus type I
GQ199844.1	#VALUE!	dengue virus type I
GQ199845.1	#VALUE!	dengue virus type I
GQ199846.1	#VALUE!	dengue virus type I
GQ199847.1	#VALUE!	dengue virus type I
GQ199848.1	#VALUE!	dengue virus type I
GQ199849.1	#VALUE!	dengue virus type I
GQ199850.1	#VALUE!	dengue virus type I
GQ199851.1	#VALUE!	dengue virus type I
GQ199852.1	#VALUE!	dengue virus type I
GQ199853.1	#VALUE!	dengue virus type I
GQ199854.1	#VALUE!	dengue virus type I
GQ199855.1	#VALUE!	dengue virus type I
GQ199856.1	#VALUE!	dengue virus type I
FJ461320.1	#VALUE!	dengue virus type I
FJ461328.1	#VALUE!	dengue virus type I
FJ859029.1	#VALUE!	dengue virus type I
FJ882515.1	#VALUE!	dengue virus type I
FJ882516.1	#VALUE!	dengue virus type I
FJ882517.1	#VALUE!	dengue virus type I
FJ882518.1	#VALUE!	dengue virus type I
FJ882519.1	#VALUE!	dengue virus type I
FJ882520.1	#VALUE!	dengue virus type I
FJ882521.1	#VALUE!	dengue virus type I
FJ882522.1	#VALUE!	dengue virus type I
FJ882523.1	#VALUE!	dengue virus type I
FJ882524.1	#VALUE!	dengue virus type I
FJ882525.1	#VALUE!	dengue virus type I
FJ882526.1	#VALUE!	dengue virus type I
FJ882527.1	#VALUE!	dengue virus type I
FJ882528.1	#VALUE!	dengue virus type I
FJ882529.1	#VALUE!	dengue virus type I
FJ882530.1	#VALUE!	dengue virus type I
FJ882531.1	#VALUE!	dengue virus type I
FJ882532.1	#VALUE!	dengue virus type I
FJ882533.1	#VALUE!	dengue virus type I
FJ882534.1	#VALUE!	dengue virus type I
FJ882535.1	#VALUE!	dengue virus type I
FJ882536.1	#VALUE!	dengue virus type I
FJ882537.1	#VALUE!	dengue virus type I
FJ882538.1	#VALUE!	dengue virus type I
FJ882539.1	#VALUE!	dengue virus type I
FJ882540.1	#VALUE!	dengue virus type I
FJ882541.1	#VALUE!	dengue virus type I
FJ882542.1	#VALUE!	dengue virus type I
FJ882543.1	#VALUE!	dengue virus type I
FJ882544.1	#VALUE!	dengue virus type I
FJ882545.1	#VALUE!	dengue virus type I
FJ882546.1	#VALUE!	dengue virus type I
FJ882547.1	#VALUE!	dengue virus type I
FJ882548.1	#VALUE!	dengue virus type I
FJ882549.1	#VALUE!	dengue virus type I
FJ882550.1	#VALUE!	dengue virus type I
FJ882551.1	#VALUE!	dengue virus type I
FJ882552.1	#VALUE!	dengue virus type I
FJ882553.1	#VALUE!	dengue virus type I
FJ882554.1	#VALUE!	dengue virus type I
FJ882555.1	#VALUE!	dengue virus type I
FJ882556.1	#VALUE!	dengue virus type I
FJ882557.1	#VALUE!	dengue virus type I
FJ882558.1	#VALUE!	dengue virus type I
FJ882559.1	#VALUE!	dengue virus type I
FJ882560.1	#VALUE!	dengue virus type I
FJ882561.1	#VALUE!	dengue virus type I
FJ882562.1	#VALUE!	dengue virus type I
FJ882563.1	#VALUE!	dengue virus type I
FJ882564.1	#VALUE!	dengue virus type I
FJ882565.1	#VALUE!	dengue virus type I
FJ882566.1	#VALUE!	dengue virus type I
FJ882567.1	#VALUE!	dengue virus type I
FJ882568.1	#VALUE!	dengue virus type I
FJ882569.1	#VALUE!	dengue virus type I
FJ882570.1	#VALUE!	dengue virus type I
FJ898371.1	#VALUE!	dengue virus type I
FJ898372.1	#VALUE!	dengue virus type I
FJ898373.1	#VALUE!	dengue virus type I
FJ898374.1	#VALUE!	dengue virus type I
FJ898375.1	#VALUE!	dengue virus type I
FJ898376.1	#VALUE!	dengue virus type I
FJ898377.1	#VALUE!	dengue virus type I
FJ898378.1	#VALUE!	dengue virus type I
FJ898379.1	#VALUE!	dengue virus type I
FJ898380.1	#VALUE!	dengue virus type I
FJ898381.1	#VALUE!	dengue virus type I
FJ898382.1	#VALUE!	dengue virus type I
FJ898383.1	#VALUE!	dengue virus type I
FJ898384.1	#VALUE!	dengue virus type I
FJ898385.1	#VALUE!	dengue virus type I
FJ898386.1	#VALUE!	dengue virus type I
FJ898387.1	#VALUE!	dengue virus type I
FJ898388.1	#VALUE!	dengue virus type I
FJ898389.1	#VALUE!	dengue virus type I
FJ898390.1	#VALUE!	dengue virus type I
FJ898391.1	#VALUE!	dengue virus type I
FJ898392.1	#VALUE!	dengue virus type I
FJ898393.1	#VALUE!	dengue virus type I
FJ898394.1	#VALUE!	dengue virus type I
FJ898395.1	#VALUE!	dengue virus type I
FJ898396.1	#VALUE!	dengue virus type I
FJ898397.1	#VALUE!	dengue virus type I
FJ898398.1	#VALUE!	dengue virus type I
FJ898399.1	#VALUE!	dengue virus type I
FJ898400.1	#VALUE!	dengue virus type I
FJ898401.1	#VALUE!	dengue virus type I
FJ898402.1	#VALUE!	dengue virus type I
FJ898403.1	#VALUE!	dengue virus type I
FJ898404.1	#VALUE!	dengue virus type I
FJ898405.1	#VALUE!	dengue virus type I
FJ898406.1	#VALUE!	dengue virus type I
FJ898407.1	#VALUE!	dengue virus type I
FJ898408.1	#VALUE!	dengue virus type I
FJ898409.1	#VALUE!	dengue virus type I
FJ898410.1	#VALUE!	dengue virus type I
FJ898411.1	#VALUE!	dengue virus type I
FJ898412.1	#VALUE!	dengue virus type I
FJ898413.1	#VALUE!	dengue virus type I
FJ898414.1	#VALUE!	dengue virus type I
FJ898415.1	#VALUE!	dengue virus type I
FJ898416.1	#VALUE!	dengue virus type I
FJ898417.1	#VALUE!	dengue virus type I
FJ898418.1	#VALUE!	dengue virus type I
FJ898419.1	#VALUE!	dengue virus type I
FJ898420.1	#VALUE!	dengue virus type I
FJ898421.1	#VALUE!	dengue virus type I
FJ898422.1	#VALUE!	dengue virus type I
FJ898423.1	#VALUE!	dengue virus type I
FJ898424.1	#VALUE!	dengue virus type I
FJ898425.1	#VALUE!	dengue virus type I
FJ898426.1	#VALUE!	dengue virus type I
FJ898427.1	#VALUE!	dengue virus type I
FJ898428.1	#VALUE!	dengue virus type I
FJ898429.1	#VALUE!	dengue virus type I
FJ898430.1	#VALUE!	dengue virus type I
FJ898431.1	#VALUE!	dengue virus type I
FJ906728.1	#VALUE!	dengue virus type I
FJ906963.1	#VALUE!	dengue virus type I
FJ906964.1	#VALUE!	dengue virus type I
FJ906965.1	#VALUE!	dengue virus type I
FJ432723.1	#VALUE!	dengue virus type I
FJ432725.1	#VALUE!	dengue virus type I
FJ432727.1	#VALUE!	dengue virus type I
FJ432729.1	#VALUE!	dengue virus type I
FJ432730.1	#VALUE!	dengue virus type I
FJ432732.1	#VALUE!	dengue virus type I
FJ432733.1	#VALUE!	dengue virus type I
FJ432734.1	#VALUE!	dengue virus type I
FJ432735.1	#VALUE!	dengue virus type I
FJ432736.1	#VALUE!	dengue virus type I
FJ432737.1	#VALUE!	dengue virus type I
FJ432738.1	#VALUE!	dengue virus type I
FJ432739.1	#VALUE!	dengue virus type I
FJ432740.1	#VALUE!	dengue virus type I
FJ432742.1	#VALUE!	dengue virus type I
FJ432744.1	#VALUE!	dengue virus type I
FJ432745.1	#VALUE!	dengue virus type I
FJ432746.1	#VALUE!	dengue virus type I
FJ432747.1	#VALUE!	dengue virus type I
FJ432748.1	#VALUE!	dengue virus type I
FJ432749.1	#VALUE!	dengue virus type I
FJ461306.1	#VALUE!	dengue virus type I
FJ461307.1	#VALUE!	dengue virus type I
FJ461308.1	#VALUE!	dengue virus type I
FJ461310.1	#VALUE!	dengue virus type I
FJ461312.1	#VALUE!	dengue virus type I
FJ461313.1	#VALUE!	dengue virus type I
FJ461315.1	#VALUE!	dengue virus type I
FJ461316.1	#VALUE!	dengue virus type I
FJ461317.1	#VALUE!	dengue virus type I
FJ461318.1	#VALUE!	dengue virus type I
FJ461319.1	#VALUE!	dengue virus type I
FJ461323.1	#VALUE!	dengue virus type I
FJ461324.1	#VALUE!	dengue virus type I
FJ461325.1	#VALUE!	dengue virus type I
FJ461327.1	#VALUE!	dengue virus type I
FJ461330.1	#VALUE!	dengue virus type I
FJ461331.1	#VALUE!	dengue virus type I
FJ461332.1	#VALUE!	dengue virus type I
FJ461333.1	#VALUE!	dengue virus type I
FJ461335.1	#VALUE!	dengue virus type I
FJ461336.1	#VALUE!	dengue virus type I
FJ461339.1	#VALUE!	dengue virus type I
FJ461340.1	#VALUE!	dengue virus type I
FJ461341.1	#VALUE!	dengue virus type I
FJ547060.1	#VALUE!	dengue virus type I
FJ547063.1	#VALUE!	dengue virus type I
FJ547065.1	#VALUE!	dengue virus type I
FJ562101.1	#VALUE!	dengue virus type I
FJ432719.1	#VALUE!	dengue virus type I
FJ461303.1	#VALUE!	dengue virus type I
FJ373296.1	#VALUE!	dengue virus type I
FJ373297.1	#VALUE!	dengue virus type I
FJ373298.1	#VALUE!	dengue virus type I
FJ373305.1	#VALUE!	dengue virus type I
FJ390381.1	#VALUE!	dengue virus type I
FJ390382.1	#VALUE!	dengue virus type I
FJ390383.1	#VALUE!	dengue virus type I
FJ390386.1	#VALUE!	dengue virus type I
FJ390388.1	#VALUE!	dengue virus type I
FJ410191.1	#VALUE!	dengue virus type I
FJ410192.1	#VALUE!	dengue virus type I
FJ410194.1	#VALUE!	dengue virus type I
FJ410196.1	#VALUE!	dengue virus type I
FJ410197.1	#VALUE!	dengue virus type I
FJ410198.1	#VALUE!	dengue virus type I
FJ410199.1	#VALUE!	dengue virus type I
FJ410201.1	#VALUE!	dengue virus type I
FJ410203.1	#VALUE!	dengue virus type I
FJ410204.1	#VALUE!	dengue virus type I
FJ410205.1	#VALUE!	dengue virus type I
FJ410206.1	#VALUE!	dengue virus type I
FJ410207.1	#VALUE!	dengue virus type I
FJ410209.1	#VALUE!	dengue virus type I
FJ410210.1	#VALUE!	dengue virus type I
FJ410211.1	#VALUE!	dengue virus type I
FJ410212.1	#VALUE!	dengue virus type I
FJ410213.1	#VALUE!	dengue virus type I
FJ410214.1	#VALUE!	dengue virus type I
FJ410216.1	#VALUE!	dengue virus type I
FJ410218.1	#VALUE!	dengue virus type I
FJ410220.1	#VALUE!	dengue virus type I
FJ410222.1	#VALUE!	dengue virus type I
FJ410225.1	#VALUE!	dengue virus type I
FJ410226.1	#VALUE!	dengue virus type I
FJ410227.1	#VALUE!	dengue virus type I
FJ410230.1	#VALUE!	dengue virus type I
FJ410231.1	#VALUE!	dengue virus type I
FJ410232.1	#VALUE!	dengue virus type I
FJ410234.1	#VALUE!	dengue virus type I
FJ410235.1	#VALUE!	dengue virus type I
FJ410236.1	#VALUE!	dengue virus type I
FJ410238.1	#VALUE!	dengue virus type I
FJ410239.1	#VALUE!	dengue virus type I
FJ410240.1	#VALUE!	dengue virus type I
FJ410242.1	#VALUE!	dengue virus type I
FJ410243.1	#VALUE!	dengue virus type I
FJ410244.1	#VALUE!	dengue virus type I
FJ410245.1	#VALUE!	dengue virus type I
FJ410246.1	#VALUE!	dengue virus type I
FJ410247.1	#VALUE!	dengue virus type I
FJ410248.1	#VALUE!	dengue virus type I
FJ410249.1	#VALUE!	dengue virus type I
FJ410250.1	#VALUE!	dengue virus type I
FJ410251.1	#VALUE!	dengue virus type I
FJ410252.1	#VALUE!	dengue virus type I
FJ410253.1	#VALUE!	dengue virus type I
FJ410254.1	#VALUE!	dengue virus type I
FJ410255.1	#VALUE!	dengue virus type I
FJ410256.1	#VALUE!	dengue virus type I
FJ410257.1	#VALUE!	dengue virus type I
FJ410258.1	#VALUE!	dengue virus type I
FJ410260.1	#VALUE!	dengue virus type I
FJ410261.1	#VALUE!	dengue virus type I
FJ410262.1	#VALUE!	dengue virus type I
FJ410263.1	#VALUE!	dengue virus type I
FJ410264.1	#VALUE!	dengue virus type I
FJ410265.1	#VALUE!	dengue virus type I
FJ410266.1	#VALUE!	dengue virus type I
FJ410267.1	#VALUE!	dengue virus type I
FJ410268.1	#VALUE!	dengue virus type I
FJ410269.1	#VALUE!	dengue virus type I
FJ410270.1	#VALUE!	dengue virus type I
FJ410272.1	#VALUE!	dengue virus type I
FJ410273.1	#VALUE!	dengue virus type I
FJ410274.1	#VALUE!	dengue virus type I
FJ410275.1	#VALUE!	dengue virus type I
FJ410276.1	#VALUE!	dengue virus type I
FJ410277.1	#VALUE!	dengue virus type I
FJ410278.1	#VALUE!	dengue virus type I
FJ410279.1	#VALUE!	dengue virus type I
FJ410280.1	#VALUE!	dengue virus type I
FJ410281.1	#VALUE!	dengue virus type I
FJ410282.1	#VALUE!	dengue virus type I
FJ410283.1	#VALUE!	dengue virus type I
FJ410284.1	#VALUE!	dengue virus type I
FJ410285.1	#VALUE!	dengue virus type I
FJ410286.1	#VALUE!	dengue virus type I
FJ410287.1	#VALUE!	dengue virus type I
FJ410289.1	#VALUE!	dengue virus type I
FJ182003.1	#VALUE!	dengue virus type I
FJ182018.1	#VALUE!	dengue virus type I
FJ182019.1	#VALUE!	dengue virus type I
FJ182020.1	#VALUE!	dengue virus type I
FJ182021.1	#VALUE!	dengue virus type I
FJ182022.1	#VALUE!	dengue virus type I
FJ182023.1	#VALUE!	dengue virus type I
FJ182024.1	#VALUE!	dengue virus type I
FJ182025.1	#VALUE!	dengue virus type I
FJ182026.1	#VALUE!	dengue virus type I
FJ182027.1	#VALUE!	dengue virus type I
FJ182028.1	#VALUE!	dengue virus type I
FJ182029.1	#VALUE!	dengue virus type I
FJ182030.1	#VALUE!	dengue virus type I
FJ182031.1	#VALUE!	dengue virus type I
FJ182032.1	#VALUE!	dengue virus type I
FJ182033.1	#VALUE!	dengue virus type I
FJ182034.1	#VALUE!	dengue virus type I
FJ182035.1	#VALUE!	dengue virus type I
FJ182036.1	#VALUE!	dengue virus type I
FJ205876.1	#VALUE!	dengue virus type I
FJ205881.1	#VALUE!	dengue virus type I
FJ205882.1	#VALUE!	dengue virus type I
FJ205883.1	#VALUE!	dengue virus type I
FJ205884.1	#VALUE!	dengue virus type I
FJ024425.1	#VALUE!	dengue virus type I
FJ024426.1	#VALUE!	dengue virus type I
FJ024427.1	#VALUE!	dengue virus type I
FJ024428.1	#VALUE!	dengue virus type I
FJ024429.1	#VALUE!	dengue virus type I
FJ024430.1	#VALUE!	dengue virus type I
FJ024431.1	#VALUE!	dengue virus type I
FJ024432.1	#VALUE!	dengue virus type I
FJ024433.1	#VALUE!	dengue virus type I
FJ024434.1	#VALUE!	dengue virus type I
FJ024435.1	#VALUE!	dengue virus type I
FJ024436.1	#VALUE!	dengue virus type I
FJ024437.1	#VALUE!	dengue virus type I
FJ024438.1	#VALUE!	dengue virus type I
FJ024439.1	#VALUE!	dengue virus type I
FJ024440.1	#VALUE!	dengue virus type I
FJ024441.1	#VALUE!	dengue virus type I
FJ024442.1	#VALUE!	dengue virus type I
FJ024443.1	#VALUE!	dengue virus type I
FJ024444.1	#VALUE!	dengue virus type I
FJ024445.1	#VALUE!	dengue virus type I
FJ024446.1	#VALUE!	dengue virus type I
FJ024447.1	#VALUE!	dengue virus type I
FJ024448.1	#VALUE!	dengue virus type I
FJ024449.1	#VALUE!	dengue virus type I
FJ024450.1	#VALUE!	dengue virus type I
FJ024451.1	#VALUE!	dengue virus type I
FJ024453.1	#VALUE!	dengue virus type I
FJ024455.1	#VALUE!	dengue virus type I
FJ024456.1	#VALUE!	dengue virus type I
FJ024457.1	#VALUE!	dengue virus type I
FJ024459.1	#VALUE!	dengue virus type I
FJ024460.1	#VALUE!	dengue virus type I
FJ024462.1	#VALUE!	dengue virus type I
FJ024463.1	#VALUE!	dengue virus type I
FJ024464.1	#VALUE!	dengue virus type I
FJ024472.1	#VALUE!	dengue virus type I
EU726777.1	#VALUE!	dengue virus type I
EU726778.1	#VALUE!	dengue virus type I
EU726779.1	#VALUE!	dengue virus type I
EU726780.1	#VALUE!	dengue virus type I
EU726781.1	#VALUE!	dengue virus type I
EU726782.1	#VALUE!	dengue virus type I
EU660390.1	#VALUE!	dengue virus type I
EU660391.1	#VALUE!	dengue virus type I
EU660392.1	#VALUE!	dengue virus type I
EU660393.1	#VALUE!	dengue virus type I
EU660394.1	#VALUE!	dengue virus type I
EU660395.1	#VALUE!	dengue virus type I
EU660396.1	#VALUE!	dengue virus type I
EU660397.1	#VALUE!	dengue virus type I
EU660401.1	#VALUE!	dengue virus type I
EU660402.1	#VALUE!	dengue virus type I
EU660403.1	#VALUE!	dengue virus type I
EU660412.1	#VALUE!	dengue virus type I
EU660418.1	#VALUE!	dengue virus type I
EU660419.1	#VALUE!	dengue virus type I
EU677139.1	#VALUE!	dengue virus type I
EU677140.1	#VALUE!	dengue virus type I
EU677150.1	#VALUE!	dengue virus type I
EU677151.1	#VALUE!	dengue virus type I
EU677152.1	#VALUE!	dengue virus type I
EU677153.1	#VALUE!	dengue virus type I
EU677154.1	#VALUE!	dengue virus type I
EU677155.1	#VALUE!	dengue virus type I
EU677156.1	#VALUE!	dengue virus type I
EU677157.1	#VALUE!	dengue virus type I
EU677158.1	#VALUE!	dengue virus type I
EU677159.1	#VALUE!	dengue virus type I
EU677160.1	#VALUE!	dengue virus type I
EU677161.1	#VALUE!	dengue virus type I
EU677162.1	#VALUE!	dengue virus type I
EU677163.1	#VALUE!	dengue virus type I
EU677164.1	#VALUE!	dengue virus type I
EU677165.1	#VALUE!	dengue virus type I
EU677166.1	#VALUE!	dengue virus type I
EU677167.1	#VALUE!	dengue virus type I
EU677168.1	#VALUE!	dengue virus type I
EU677169.1	#VALUE!	dengue virus type I
EU677170.1	#VALUE!	dengue virus type I
EU677171.1	#VALUE!	dengue virus type I
EU677172.1	#VALUE!	dengue virus type I
EU677173.1	#VALUE!	dengue virus type I
EU677174.1	#VALUE!	dengue virus type I
EU677175.1	#VALUE!	dengue virus type I
EU677176.1	#VALUE!	dengue virus type I
EU677177.1	#VALUE!	dengue virus type I
EU677178.1	#VALUE!	dengue virus type I
EU687247.1	#VALUE!	dengue virus type I
EU687251.1	#VALUE!	dengue virus type I
EU249490.1	#VALUE!	dengue virus type I
EU249491.1	#VALUE!	dengue virus type I
EU249492.1	#VALUE!	dengue virus type I
EU249493.1	#VALUE!	dengue virus type I
EU249494.1	#VALUE!	dengue virus type I
EU249495.1	#VALUE!	dengue virus type I
EU482476.1	#VALUE!	dengue virus type I
EU482477.1	#VALUE!	dengue virus type I
EU482478.1	#VALUE!	dengue virus type I
EU482479.1	#VALUE!	dengue virus type I
EU482480.1	#VALUE!	dengue virus type I
EU482481.1	#VALUE!	dengue virus type I
EU482482.1	#VALUE!	dengue virus type I
EU482483.1	#VALUE!	dengue virus type I
EU482484.1	#VALUE!	dengue virus type I
EU482485.1	#VALUE!	dengue virus type I
EU482486.1	#VALUE!	dengue virus type I
EU482487.1	#VALUE!	dengue virus type I
EU482488.1	#VALUE!	dengue virus type I
EU482489.1	#VALUE!	dengue virus type I
EU482490.1	#VALUE!	dengue virus type I
EU482491.1	#VALUE!	dengue virus type I
EU482492.1	#VALUE!	dengue virus type I
EU482493.1	#VALUE!	dengue virus type I
EU482494.1	#VALUE!	dengue virus type I
EU482495.1	#VALUE!	dengue virus type I
EU482496.1	#VALUE!	dengue virus type I
EU482497.1	#VALUE!	dengue virus type I
EU482498.1	#VALUE!	dengue virus type I
EU482499.1	#VALUE!	dengue virus type I
EU482500.1	#VALUE!	dengue virus type I
EU482501.1	#VALUE!	dengue virus type I
EU482502.1	#VALUE!	dengue virus type I
EU482503.1	#VALUE!	dengue virus type I
EU482504.1	#VALUE!	dengue virus type I
EU482505.1	#VALUE!	dengue virus type I
EU482506.1	#VALUE!	dengue virus type I
EU482507.1	#VALUE!	dengue virus type I
EU482508.1	#VALUE!	dengue virus type I
EU482509.1	#VALUE!	dengue virus type I
EU482510.1	#VALUE!	dengue virus type I
EU482511.1	#VALUE!	dengue virus type I
EU482512.1	#VALUE!	dengue virus type I
EU482513.1	#VALUE!	dengue virus type I
EU482514.1	#VALUE!	dengue virus type I
EU482515.1	#VALUE!	dengue virus type I
EU482516.1	#VALUE!	dengue virus type I
EU482517.1	#VALUE!	dengue virus type I
EU482518.1	#VALUE!	dengue virus type I
EU482519.1	#VALUE!	dengue virus type I
EU482520.1	#VALUE!	dengue virus type I
EU482521.1	#VALUE!	dengue virus type I
EU482522.1	#VALUE!	dengue virus type I
EU482523.1	#VALUE!	dengue virus type I
PP564584.1	#VALUE!	dengue virus type 2
MW387614.1	#VALUE!	Dengue virus type 2
KY672945.1	#VALUE!	Dengue virus type 2
KY672946.1	#VALUE!	Dengue virus type 2
KY672947.1	#VALUE!	Dengue virus type 2
KY672948.1	#VALUE!	Dengue virus type 2
KY672949.1	#VALUE!	Dengue virus type 2
KY672950.1	#VALUE!	Dengue virus type 2
KY672951.1	#VALUE!	Dengue virus type 2
KY672952.1	#VALUE!	Dengue virus type 2
KY672953.1	#VALUE!	Dengue virus type 2
KY672954.1	#VALUE!	Dengue virus type 2
KY672955.1	#VALUE!	Dengue virus type 2
KX262927.1	#VALUE!	Dengue virus type 2
KX262928.1	#VALUE!	Dengue virus type 2
KX262929.1	#VALUE!	Dengue virus type 2
KX262930.1	#VALUE!	Dengue virus type 2
KX262931.1	#VALUE!	Dengue virus type 2
KX262932.1	#VALUE!	Dengue virus type 2
KX262933.1	#VALUE!	Dengue virus type 2
KX262934.1	#VALUE!	Dengue virus type 2
KX262935.1	#VALUE!	Dengue virus type 2
KX262936.1	#VALUE!	Dengue virus type 2
KX262937.1	#VALUE!	Dengue virus type 2
KX262938.1	#VALUE!	Dengue virus type 2
KX262939.1	#VALUE!	Dengue virus type 2
KX262940.1	#VALUE!	Dengue virus type 2
KX262941.1	#VALUE!	Dengue virus type 2
KX262942.1	#VALUE!	Dengue virus type 2
KX262943.1	#VALUE!	Dengue virus type 2
KX262944.1	#VALUE!	Dengue virus type 2
KX262945.1	#VALUE!	Dengue virus type 2
KX262946.1	#VALUE!	Dengue virus type 2
KX262947.1	#VALUE!	Dengue virus type 2
KX262948.1	#VALUE!	Dengue virus type 2
KX262949.1	#VALUE!	Dengue virus type 2
KX262950.1	#VALUE!	Dengue virus type 2
KX262951.1	#VALUE!	Dengue virus type 2
KX262952.1	#VALUE!	Dengue virus type 2
KX262953.1	#VALUE!	Dengue virus type 2
KX262954.1	#VALUE!	Dengue virus type 2
KX262955.1	#VALUE!	Dengue virus type 2
KX262956.1	#VALUE!	Dengue virus type 2
KX262957.1	#VALUE!	Dengue virus type 2
KX262958.1	#VALUE!	Dengue virus type 2
LS975027.1	#VALUE!	Dengue virus type 2
LS975028.1	#VALUE!	Dengue virus type 2
LS975029.1	#VALUE!	Dengue virus type 2
LS975030.1	#VALUE!	Dengue virus type 2
LS975031.1	#VALUE!	Dengue virus type 2
LS975032.1	#VALUE!	Dengue virus type 2
LS975033.1	#VALUE!	Dengue virus type 2
LS975034.1	#VALUE!	Dengue virus type 2
LS975035.1	#VALUE!	Dengue virus type 2
MN548853.1	#VALUE!	Dengue virus type 2
MN548854.1	#VALUE!	Dengue virus type 2
MN548855.1	#VALUE!	Dengue virus type 2
KY851480.1	#VALUE!	Dengue virus 2
KY851481.1	#VALUE!	Dengue virus 2
KY851482.1	#VALUE!	Dengue virus 2
KY851483.1	#VALUE!	Dengue virus 2
KY851484.1	#VALUE!	Dengue virus 2
KY851485.1	#VALUE!	Dengue virus 2
KY851486.1	#VALUE!	Dengue virus 2
KY851487.1	#VALUE!	Dengue virus 2
KY851488.1	#VALUE!	Dengue virus 2
KY851489.1	#VALUE!	Dengue virus 2
KY851490.1	#VALUE!	Dengue virus 2
KY851491.1	#VALUE!	Dengue virus 2
KY851492.1	#VALUE!	Dengue virus 2
KY851493.1	#VALUE!	Dengue virus 2
KY851494.1	#VALUE!	Dengue virus 2
JF967958.1	#VALUE!	Dengue virus 2
JF967961.1	#VALUE!	Dengue virus 2
JF967968.1	#VALUE!	Dengue virus 2
JF967978.1	#VALUE!	Dengue virus 2
JF967984.1	#VALUE!	Dengue virus 2
JF967993.1	#VALUE!	Dengue virus 2
JF967994.1	#VALUE!	Dengue virus 2
JF967999.1	#VALUE!	Dengue virus 2
JF968019.1	#VALUE!	Dengue virus 2
JF968027.1	#VALUE!	Dengue virus 2
JF968048.1	#VALUE!	Dengue virus 2
JF968052.1	#VALUE!	Dengue virus 2
GU211349.1	#VALUE!	Dengue virus 2
GU211350.1	#VALUE!	Dengue virus 2
GU211351.1	#VALUE!	Dengue virus 2
GU211352.1	#VALUE!	Dengue virus 2
GU211353.1	#VALUE!	Dengue virus 2
GU211354.1	#VALUE!	Dengue virus 2
GU211355.1	#VALUE!	Dengue virus 2
GU211356.1	#VALUE!	Dengue virus 2
GU211357.1	#VALUE!	Dengue virus 2
GU211358.1	#VALUE!	Dengue virus 2
GU211359.1	#VALUE!	Dengue virus 2
GU211360.1	#VALUE!	Dengue virus 2
GU211361.1	#VALUE!	Dengue virus 2
GU211362.1	#VALUE!	Dengue virus 2
GU211363.1	#VALUE!	Dengue virus 2
GU211364.1	#VALUE!	Dengue virus 2
GU211365.1	#VALUE!	Dengue virus 2
GU211366.1	#VALUE!	Dengue virus 2
GU211367.1	#VALUE!	Dengue virus 2
GU211368.1	#VALUE!	Dengue virus 2
GU211369.1	#VALUE!	Dengue virus 2
GU211370.1	#VALUE!	Dengue virus 2
GU211371.1	#VALUE!	Dengue virus 2
GU211372.1	#VALUE!	Dengue virus 2
GU211373.1	#VALUE!	Dengue virus 2
GU211374.1	#VALUE!	Dengue virus 2
GU211375.1	#VALUE!	Dengue virus 2
GU211376.1	#VALUE!	Dengue virus 2
GU211377.1	#VALUE!	Dengue virus 2
GU211378.1	#VALUE!	Dengue virus 2
GU211379.1	#VALUE!	Dengue virus 2
GU211380.1	#VALUE!	Dengue virus 2
GU211381.1	#VALUE!	Dengue virus 2
GU211382.1	#VALUE!	Dengue virus 2
GU211383.1	#VALUE!	Dengue virus 2
GU211384.1	#VALUE!	Dengue virus 2
GU211385.1	#VALUE!	Dengue virus 2
GU211386.1	#VALUE!	Dengue virus 2
GU211387.1	#VALUE!	Dengue virus 2
GU211388.1	#VALUE!	Dengue virus 2
GU211389.1	#VALUE!	Dengue virus 2
GU211390.1	#VALUE!	Dengue virus 2
GU211391.1	#VALUE!	Dengue virus 2
GU211392.1	#VALUE!	Dengue virus 2
GU211393.1	#VALUE!	Dengue virus 2
GU211394.1	#VALUE!	Dengue virus 2
GU211395.1	#VALUE!	Dengue virus 2
GU211396.1	#VALUE!	Dengue virus 2
GU211397.1	#VALUE!	Dengue virus 2
GU211398.1	#VALUE!	Dengue virus 2
GU211399.1	#VALUE!	Dengue virus 2
GU211400.1	#VALUE!	Dengue virus 2
GU211401.1	#VALUE!	Dengue virus 2
GU211402.1	#VALUE!	Dengue virus 2
GU211403.1	#VALUE!	Dengue virus 2
GU211404.1	#VALUE!	Dengue virus 2
GU211405.1	#VALUE!	Dengue virus 2
GU211406.1	#VALUE!	Dengue virus 2
GU211407.1	#VALUE!	Dengue virus 2
GU211408.1	#VALUE!	Dengue virus 2
GU211409.1	#VALUE!	Dengue virus 2
GU211410.1	#VALUE!	Dengue virus 2
GU211411.1	#VALUE!	Dengue virus 2
GU211412.1	#VALUE!	Dengue virus 2
GU211413.1	#VALUE!	Dengue virus 2
GU211414.1	#VALUE!	Dengue virus 2
GU211415.1	#VALUE!	Dengue virus 2
GU211416.1	#VALUE!	Dengue virus 2
GU211417.1	#VALUE!	Dengue virus 2
GU211418.1	#VALUE!	Dengue virus 2
GU211419.1	#VALUE!	Dengue virus 2
GU211420.1	#VALUE!	Dengue virus 2
GU211421.1	#VALUE!	Dengue virus 2
GU211422.1	#VALUE!	Dengue virus 2
GU211423.1	#VALUE!	Dengue virus 2
GU211424.1	#VALUE!	Dengue virus 2
GU211425.1	#VALUE!	Dengue virus 2
GU211426.1	#VALUE!	Dengue virus 2
GU211427.1	#VALUE!	Dengue virus 2
GU211428.1	#VALUE!	Dengue virus 2
GU211429.1	#VALUE!	Dengue virus 2
GU211430.1	#VALUE!	Dengue virus 2
GU211431.1	#VALUE!	Dengue virus 2
GU211432.1	#VALUE!	Dengue virus 2
GU211433.1	#VALUE!	Dengue virus 2
GU211434.1	#VALUE!	Dengue virus 2
GU211435.1	#VALUE!	Dengue virus 2
GU211436.1	#VALUE!	Dengue virus 2
GU211437.1	#VALUE!	Dengue virus 2
GU211438.1	#VALUE!	Dengue virus 2
GU211439.1	#VALUE!	Dengue virus 2
GU211440.1	#VALUE!	Dengue virus 2
GU211441.1	#VALUE!	Dengue virus 2
GU211442.1	#VALUE!	Dengue virus 2
GU211443.1	#VALUE!	Dengue virus 2
GU211444.1	#VALUE!	Dengue virus 2
GU211445.1	#VALUE!	Dengue virus 2
GU211446.1	#VALUE!	Dengue virus 2
GU211447.1	#VALUE!	Dengue virus 2
GU211448.1	#VALUE!	Dengue virus 2
GU211449.1	#VALUE!	Dengue virus 2
GU211450.1	#VALUE!	Dengue virus 2
GU211451.1	#VALUE!	Dengue virus 2
GU211452.1	#VALUE!	Dengue virus 2
GU211453.1	#VALUE!	Dengue virus 2
GU211454.1	#VALUE!	Dengue virus 2
GU211455.1	#VALUE!	Dengue virus 2
GU211456.1	#VALUE!	Dengue virus 2
[truncated: 33,821 more rows]

## Sheet: Total Geographical Counts
DENV1		DENV2		DENV3		DENV4
#VALUE!	7	#VALUE!	10	#VALUE!	1	#VALUE!	1
#VALUE!	111	#VALUE!	26	#VALUE!	1	#VALUE!	16
#VALUE!	1	#VALUE!	5	#VALUE!	1	#VALUE!	1
#VALUE!	12	#VALUE!	59	#VALUE!	2	#VALUE!	613
#VALUE!	46	#VALUE!	202	#VALUE!	38	#VALUE!	1
#VALUE!	68	#VALUE!	1	#VALUE!	272	#VALUE!	35
#VALUE!	6	#VALUE!	2	#VALUE!	7	#VALUE!	4
#VALUE!	4	#VALUE!	14	#VALUE!	2	#VALUE!	109
#VALUE!	42	#VALUE!	11	#VALUE!	44	#VALUE!	43
#VALUE!	11	#VALUE!	829	#VALUE!	1	#VALUE!	1
#VALUE!	1159	#VALUE!	4	#VALUE!	225	#VALUE!	18
#VALUE!	1	#VALUE!	1	#VALUE!	1	#VALUE!	4
#VALUE!	7	#VALUE!	22	#VALUE!	8	#VALUE!	3
#VALUE!	224	#VALUE!	3	#VALUE!	75	#VALUE!	13
#VALUE!	9	#VALUE!	190	#VALUE!	1	#VALUE!	10
#VALUE!	5	#VALUE!	5	#VALUE!	340	#VALUE!	1
#VALUE!	3097	#VALUE!	1570	#VALUE!	189	#VALUE!	3
#VALUE!	3	#VALUE!	227	#VALUE!	1	#VALUE!	1
#VALUE!	201	#VALUE!	6	#VALUE!	165	#VALUE!	12
#VALUE!	4	#VALUE!	5	#VALUE!	57	#VALUE!	1
#VALUE!	27	#VALUE!	96	#VALUE!	19	#VALUE!	63
#VALUE!	23	#VALUE!	3	#VALUE!	4	#VALUE!	4
#VALUE!	13	#VALUE!	2	#VALUE!	3	#VALUE!	1
#VALUE!	1	#VALUE!	50	#VALUE!	2	#VALUE!	467
#VALUE!	3	#VALUE!	46	#VALUE!	15	#VALUE!	139
#VALUE!	25	#VALUE!	35	#VALUE!	300	#VALUE!	1
#VALUE!	21	#VALUE!	1	#VALUE!	1	#VALUE!	1
#VALUE!	23	#VALUE!	4	#VALUE!	1	#VALUE!	2
#VALUE!	3	#VALUE!	1	#VALUE!	5	#VALUE!	8
#VALUE!	2	#VALUE!	1	#VALUE!	11	#VALUE!	63
#VALUE!	15	#VALUE!	3	#VALUE!	1	#VALUE!	85
#VALUE!	1	#VALUE!	3	#VALUE!	5	#VALUE!	1
#VALUE!	17	#VALUE!	17	#VALUE!	5	#VALUE!	1
#VALUE!	30	#VALUE!	73	#VALUE!	1	#VALUE!	10
#VALUE!	2	#VALUE!	107	#VALUE!	1	#VALUE!	57
#VALUE!	3	#VALUE!	7	#VALUE!	19	#VALUE!	35
#VALUE!	167	#VALUE!	23	#VALUE!	984	#VALUE!	3
#VALUE!	9	#VALUE!	8	#VALUE!	231	#VALUE!	1
#VALUE!	1	#VALUE!	6	#VALUE!	2	#VALUE!	2
#VALUE!	1	#VALUE!	3	#VALUE!	5	#VALUE!	2
#VALUE!	5	#VALUE!	14	#VALUE!	10	#VALUE!	99
#VALUE!	1	#VALUE!	2	#VALUE!	42	#VALUE!	26
#VALUE!	2	#VALUE!	7	#VALUE!	27	#VALUE!	111
#VALUE!	11	#VALUE!	2	#VALUE!	21	#VALUE!	4
#VALUE!	17	#VALUE!	13	#VALUE!	140	#VALUE!	24
#VALUE!	6	#VALUE!	30	#VALUE!	6	#VALUE!	3
#VALUE!	850	#VALUE!	1339	#VALUE!	7	#VALUE!	3
#VALUE!	408	#VALUE!	303	#VALUE!	20	#VALUE!	2
#VALUE!	1	#VALUE!	1	#VALUE!	51	#VALUE!	65
#VALUE!	2	#VALUE!	6	#VALUE!	4	#VALUE!	1
#VALUE!	12	#VALUE!	2	#VALUE!	3	#VALUE!	1
#VALUE!	6	#VALUE!	24	#VALUE!	4	#VALUE!	6
#VALUE!	2	#VALUE!	1	#VALUE!	195	#VALUE!	1
#VALUE!	38	#VALUE!	53	#VALUE!	1	#VALUE!	101
#VALUE!	2	#VALUE!	105	#VALUE!	4	#VALUE!	490
#VALUE!	11	#VALUE!	477	#VALUE!	71	#VALUE!	1
#VALUE!	4	#VALUE!	3	#VALUE!	19	#VALUE!	2
#VALUE!	124	#VALUE!	1	#VALUE!	6	#VALUE!	1
#VALUE!	1	#VALUE!	11	#VALUE!	50	#VALUE!	6
#VALUE!	551	#VALUE!	9	#VALUE!	268	#VALUE!	45
#VALUE!	8	#VALUE!	176	#VALUE!	12	#VALUE!	363
#VALUE!	1	#VALUE!	5	#VALUE!	102	#VALUE!	2
#VALUE!	3	#VALUE!	67	#VALUE!	18
#VALUE!	1	#VALUE!	39	#VALUE!	6
#VALUE!	31	#VALUE!	14	#VALUE!	3
#VALUE!	295	#VALUE!	320	#VALUE!	3
#VALUE!	315	#VALUE!	3	#VALUE!	2
#VALUE!	30	#VALUE!	15	#VALUE!	4
#VALUE!	176	#VALUE!	160	#VALUE!	4
#VALUE!	93	#VALUE!	34	#VALUE!	15
#VALUE!	7	#VALUE!	44	#VALUE!	11
#VALUE!	3	#VALUE!	102	#VALUE!	163
#VALUE!	69	#VALUE!	216	#VALUE!	22
#VALUE!	1	#VALUE!	11	#VALUE!	73
#VALUE!	47	#VALUE!	65	#VALUE!	1
#VALUE!	18	#VALUE!	3	#VALUE!	4
#VALUE!	68	#VALUE!	406	#VALUE!	131
#VALUE!	2	#VALUE!	3	#VALUE!	32
#VALUE!	346	#VALUE!	1	#VALUE!	1
#VALUE!	45	#VALUE!	4	#VALUE!	474
#VALUE!	60	#VALUE!	2	#VALUE!	3
#VALUE!	2	#VALUE!	36	#VALUE!	10
#VALUE!	1	#VALUE!	19	#VALUE!	3
#VALUE!	517	#VALUE!	1	#VALUE!	139
#VALUE!	14	#VALUE!	27	#VALUE!	123
#VALUE!	1	#VALUE!	1569	#VALUE!	1
#VALUE!	1	#VALUE!	8
#VALUE!	2	#VALUE!	1
#VALUE!	2	#VALUE!	3
#VALUE!	3	#VALUE!	217
#VALUE!	7	#VALUE!	5
#VALUE!	31	#VALUE!	1
#VALUE!	1687	#VALUE!	325
#VALUE!	2	#VALUE!	17
#VALUE!	1	#VALUE!	5
#VALUE!	16	#VALUE!	872
#VALUE!	1	#VALUE!	1
#VALUE!	63	#VALUE!	2
#VALUE!	347	#VALUE!	4
#VALUE!	346	#VALUE!	1
#VALUE!	6	#VALUE!	1
#VALUE!	903	#VALUE!	2
#VALUE!	1	#VALUE!	2
#VALUE!	2	#VALUE!	5
#VALUE!	29	#VALUE!	63
#VALUE!	56	#VALUE!	1192
#VALUE!	1	#VALUE!	3
#VALUE!	77	#VALUE!	9
#VALUE!	1808	#VALUE!	45
#VALUE!	1

## Sheet: DENV4
Column1	Column2
#VALUE!	1
#VALUE!	16
#VALUE!	1
#VALUE!	613
#VALUE!	1
#VALUE!	35
#VALUE!	4
#VALUE!	109
#VALUE!	43
#VALUE!	1
#VALUE!	18
#VALUE!	4
#VALUE!	3
#VALUE!	13
#VALUE!	10
#VALUE!	1
#VALUE!	3
#VALUE!	1
#VALUE!	12
#VALUE!	1
#VALUE!	63
#VALUE!	4
#VALUE!	1
#VALUE!	467
#VALUE!	139
#VALUE!	1
#VALUE!	1
#VALUE!	2
#VALUE!	8
#VALUE!	63
#VALUE!	85
#VALUE!	1
#VALUE!	1
#VALUE!	10
#VALUE!	57
#VALUE!	35
#VALUE!	3
#VALUE!	1
#VALUE!	2
#VALUE!	2
#VALUE!	99
#VALUE!	26
#VALUE!	111
#VALUE!	4
#VALUE!	24
#VALUE!	3
#VALUE!	3
#VALUE!	2
#VALUE!	65
#VALUE!	1
#VALUE!	1
#VALUE!	6
#VALUE!	1
#VALUE!	101
#VALUE!	490
#VALUE!	1
#VALUE!	2
#VALUE!	1
#VALUE!	45
#VALUE!	363
#VALUE!	2

## Sheet: DENV3
Column1	Column2
#VALUE!	1
#VALUE!	1
#VALUE!	1
#VALUE!	38
#VALUE!	272
#VALUE!	7
#VALUE!	2
#VALUE!	44
#VALUE!	1
#VALUE!	225
#VALUE!	1
#VALUE!	8
#VALUE!	75
#VALUE!	1
#VALUE!	340
#VALUE!	189
#VALUE!	1
#VALUE!	165
#VALUE!	57
#VALUE!	19
#VALUE!	4
#VALUE!	3
#VALUE!	2
#VALUE!	15
#VALUE!	305
#VALUE!	1
#VALUE!	1
#VALUE!	5
#VALUE!	11
#VALUE!	1
#VALUE!	5
#VALUE!	5
#VALUE!	1
#VALUE!	1
#VALUE!	19
#VALUE!	984
#VALUE!	231
#VALUE!	2
#VALUE!	5
#VALUE!	10
#VALUE!	42
#VALUE!	27
#VALUE!	21
#VALUE!	140
#VALUE!	6
#VALUE!	7
#VALUE!	20
#VALUE!	51
#VALUE!	4
#VALUE!	3
#VALUE!	4
#VALUE!	195
#VALUE!	1
#VALUE!	4
#VALUE!	71
#VALUE!	19
#VALUE!	6
#VALUE!	50
#VALUE!	268
#VALUE!	12
#VALUE!	102
#VALUE!	18
#VALUE!	6
#VALUE!	3
#VALUE!	3
#VALUE!	2
#VALUE!	4
#VALUE!	4
#VALUE!	15
#VALUE!	11
#VALUE!	163
#VALUE!	22
#VALUE!	73
#VALUE!	1
#VALUE!	4
#VALUE!	131
#VALUE!	32
#VALUE!	474
#VALUE!	3
#VALUE!	10
#VALUE!	3
#VALUE!	139
#VALUE!	123
#VALUE!	1

## Sheet: DENV2
Column1	Column2
#VALUE!	10
#VALUE!	26
#VALUE!	5
#VALUE!	59
#VALUE!	202
#VALUE!	1
#VALUE!	2
#VALUE!	14
#VALUE!	11
#VALUE!	829
#VALUE!	4
#VALUE!	1
#VALUE!	22
#VALUE!	3
#VALUE!	190
#VALUE!	5
#VALUE!	1570
#VALUE!	227
#VALUE!	6
#VALUE!	5
#VALUE!	96
#VALUE!	3
#VALUE!	2
#VALUE!	50
#VALUE!	46
#VALUE!	35
#VALUE!	1
#VALUE!	4
#VALUE!	1
#VALUE!	1
#VALUE!	3
#VALUE!	3
#VALUE!	17
#VALUE!	73
#VALUE!	107
#VALUE!	7
#VALUE!	23
#VALUE!	8
#VALUE!	6
#VALUE!	3
#VALUE!	14
#VALUE!	2
#VALUE!	7
#VALUE!	2
#VALUE!	13
#VALUE!	30
#VALUE!	1339
#VALUE!	303
#VALUE!	1
#VALUE!	6
#VALUE!	2
#VALUE!	24
#VALUE!	1
#VALUE!	53
#VALUE!	105
#VALUE!	477
#VALUE!	3
#VALUE!	1
#VALUE!	11
#VALUE!	9
#VALUE!	176
#VALUE!	5
#VALUE!	67
#VALUE!	39
#VALUE!	14
#VALUE!	320
#VALUE!	3
#VALUE!	15
#VALUE!	160
#VALUE!	34
#VALUE!	44
#VALUE!	102
#VALUE!	216
#VALUE!	11
#VALUE!	65
#VALUE!	3
#VALUE!	406
#VALUE!	3
#VALUE!	1
#VALUE!	4
#VALUE!	2
#VALUE!	36
#VALUE!	19
#VALUE!	1
#VALUE!	27
#VALUE!	1569
#VALUE!	8
#VALUE!	1
#VALUE!	3
#VALUE!	217
#VALUE!	5
#VALUE!	1
#VALUE!	325
#VALUE!	17
#VALUE!	5
#VALUE!	872
#VALUE!	1
#VALUE!	2
#VALUE!	4
#VALUE!	1
#VALUE!	1
#VALUE!	2
#VALUE!	2
#VALUE!	5
#VALUE!	63
#VALUE!	1192
#VALUE!	3
#VALUE!	9
#VALUE!	45
	12210

## Sheet: DENV1
Column1	Column2
#VALUE!	7
#VALUE!	111
#VALUE!	1
#VALUE!	12
#VALUE!	46
#VALUE!	68
#VALUE!	6
#VALUE!	4
#VALUE!	42
#VALUE!	11
#VALUE!	1159
#VALUE!	1
#VALUE!	7
#VALUE!	224
#VALUE!	9
#VALUE!	5
#VALUE!	3097
#VALUE!	3
#VALUE!	201
#VALUE!	4
#VALUE!	27
#VALUE!	23
#VALUE!	13
#VALUE!	1
#VALUE!	3
#VALUE!	25
#VALUE!	21
#VALUE!	23
#VALUE!	3
#VALUE!	2
#VALUE!	15
#VALUE!	1
#VALUE!	17
#VALUE!	30
#VALUE!	2
#VALUE!	3
#VALUE!	167
#VALUE!	9
#VALUE!	1
#VALUE!	1
#VALUE!	5
#VALUE!	1
#VALUE!	2
#VALUE!	11
#VALUE!	17
#VALUE!	6
#VALUE!	850
#VALUE!	408
#VALUE!	1
#VALUE!	2
#VALUE!	12
#VALUE!	6
#VALUE!	2
#VALUE!	38
#VALUE!	2
#VALUE!	11
#VALUE!	4
#VALUE!	124
#VALUE!	1
#VALUE!	551
#VALUE!	8
#VALUE!	1
#VALUE!	3
#VALUE!	1
#VALUE!	31
#VALUE!	295
#VALUE!	315
#VALUE!	30
#VALUE!	176
#VALUE!	93
#VALUE!	7
#VALUE!	3
#VALUE!	69
#VALUE!	1
#VALUE!	47
#VALUE!	18
#VALUE!	68
#VALUE!	2
#VALUE!	346
#VALUE!	45
#VALUE!	60
#VALUE!	2
#VALUE!	1
#VALUE!	517
#VALUE!	14
#VALUE!	1
#VALUE!	1
#VALUE!	2
#VALUE!	2
#VALUE!	3
#VALUE!	7
#VALUE!	31
#VALUE!	1687
#VALUE!	2
#VALUE!	1
#VALUE!	16
#VALUE!	1
#VALUE!	63
#VALUE!	347
#VALUE!	346
#VALUE!	6
#VALUE!	903
#VALUE!	1
#VALUE!	2
#VALUE!	29
#VALUE!	56
#VALUE!	1
#VALUE!	77
#VALUE!	1808				`
#VALUE!	1
	14999
